# Supplementary material for: 3-(4-Methoxy­phen­yl)-1-(2-pyrrol­yl)prop-2-en-1-one
Source: Acta Crystallogr Sect E Struct Rep Online. 2008 Sep 13;64(Pt 10):o1920. doi: 10.1107/S160053680802864X (PMC2959486; doi:10.1107/S160053680802864X)
Supplement: Supplementary file 1 [file e-64-o1920-sup1.cif]

##############################################################################
###                                                                        ###
###        Electronic paper (Acta Crystallographica Section E)             ###
###                                                                        ###
##############################################################################
#                                                                            #
# This CIF contains the data in a paper accepted for publication in Acta     #
# Crystallographica Section E. It conforms to the requirements of Notes      #
# for Authors for Section E, and has been peer reviewed under the auspices   #
# of the IUCr Commission on Journals.                                        #
#                                                                            #
# Full details of the Crystallographic Information File format               #
# are given in the paper "The Crystallographic Information File (CIF):       #
# a New Standard Archive File for Crystallography" by S. R. Hall, F. H.      #
# Allen and I. D. Brown [Acta Cryst. (1991), A47, 655-685].                  #
#                                                                            #
# The current version of the core CIF dictionary is obtainable from          #
# ftp://ftp.iucr.org/pub/cif_core.dic. The current version number is 2.4.    #
#                                                                            #
# Software is freely available for graphical display of the structure(s) in  #
# this CIF.  For information consult the CIF home page http://www.iucr.org/  #
# cif/home.html                                                              #
#                                                                            #
# This file may be used for bona fide research purposes within the           #
# scientific community so long as proper attribution is given to the journal # 
# article from which it was obtained.                                        #
#                                                                            #
##############################################################################
                                             
data_I
_audit_creation_method     SHELXL-97
_chemical_name_systematic
;
3-(4-Methoxyphenyl)-1-(2-pyrrolyl)prop-2-en-1-one
;
_chemical_name_common     ?
_chemical_formula_moiety     'C14 H13 N O2'
_chemical_formula_sum     'C14 H13 N O2'
_chemical_formula_iupac     'C14 H13 N O2'
_chemical_formula_weight     227.25
_chemical_melting_point     ?
_symmetry_cell_setting     monoclinic
_symmetry_space_group_name_H-M     'P 21/c'
_symmetry_space_group_name_Hall     '-P 2ybc'
loop_
    _symmetry_equiv_pos_as_xyz
    'x, y, z'
    '-x, y+1/2, -z+1/2'
    '-x, -y, -z'
    'x, -y-1/2, z-1/2'
_cell_length_a     5.0815(7)
_cell_length_b     17.172(3)
_cell_length_c     13.973(2)
_cell_angle_alpha     90.00
_cell_angle_beta     97.878(3)
_cell_angle_gamma     90.00
_cell_volume     1207.8(3)
_cell_formula_units_Z     4
_cell_measurement_reflns_used     1716
_cell_measurement_theta_min     2.37
_cell_measurement_theta_max     25.83
_cell_measurement_temperature     293(2)
_exptl_crystal_description     Prism
_exptl_crystal_colour     Yellow
_exptl_crystal_size_max     0.40
_exptl_crystal_size_mid     0.24
_exptl_crystal_size_min     0.20
_exptl_crystal_density_diffrn     1.250
_exptl_crystal_density_meas     ?
_exptl_crystal_density_method     'not measured'
_exptl_crystal_F_000     480
_exptl_absorpt_coefficient_mu     0.084
_exptl_absorpt_correction_type     'multi-scan'
_exptl_absorpt_process_details     '(SADABS; Sheldrick, 1996)'
_exptl_absorpt_correction_T_min     0.967
_exptl_absorpt_correction_T_max     0.988
_exptl_special_details
;
;
_diffrn_ambient_temperature     293(2)
_diffrn_radiation_type     MoK\a
_diffrn_radiation_wavelength     0.71073
_diffrn_radiation_source     'fine-focus sealed tube'
_diffrn_radiation_monochromator     graphite
_diffrn_measurement_device_type     'Bruker APEX area-detector diffractometer'
_diffrn_measurement_method     '\f and \w scans'
_diffrn_detector_area_resol_mean     ?
_diffrn_reflns_number     5842
_diffrn_reflns_av_R_equivalents     0.0195
_diffrn_reflns_av_sigmaI/netI     0.0256
_diffrn_reflns_theta_min     1.89
_diffrn_reflns_theta_max     26.00
_diffrn_reflns_theta_full     26.00
_diffrn_measured_fraction_theta_max     0.995
_diffrn_measured_fraction_theta_full     0.995
_diffrn_reflns_limit_h_min     -6
_diffrn_reflns_limit_h_max     5
_diffrn_reflns_limit_k_min     -20
_diffrn_reflns_limit_k_max     21
_diffrn_reflns_limit_l_min     -14
_diffrn_reflns_limit_l_max     17
_diffrn_standards_number     0
_diffrn_standards_interval_count     ?
_diffrn_standards_interval_time     ?
_diffrn_standards_decay_%     ?
_refine_special_details
;
;
_reflns_number_total     2369
_reflns_number_gt     1809
_reflns_threshold_expression     I>2\s(I)
_refine_ls_structure_factor_coef     Fsqd
_refine_ls_matrix_type     full
_refine_ls_R_factor_all     0.0618
_refine_ls_R_factor_gt     0.0471
_refine_ls_wR_factor_gt     0.1160
_refine_ls_wR_factor_ref     0.1242
_refine_ls_goodness_of_fit_ref     1.053
_refine_ls_restrained_S_all     1.053
_refine_ls_number_reflns     2369
_refine_ls_number_parameters     155
_refine_ls_number_restraints     0
_refine_ls_hydrogen_treatment     constr
_refine_ls_weighting_scheme     calc
_refine_ls_weighting_details
         'calc w=1/[\s^2^(Fo^2^)+(0.0557P)^2^+0.1497P] where P=(Fo^2^+2Fc^2^)/3'
_atom_sites_solution_hydrogens     geom
_atom_sites_solution_primary     direct
_atom_sites_solution_secondary     difmap
_refine_ls_shift/su_max     ?
_refine_ls_shift/su_max_lt     0.001
_refine_ls_shift/su_mean     0.0009
_refine_diff_density_max     0.129
_refine_diff_density_min     -0.126
_refine_ls_extinction_method     none
_refine_ls_extinction_coef     ?
loop_
    _atom_type_symbol
    _atom_type_description
    _atom_type_scat_dispersion_real
    _atom_type_scat_dispersion_imag
    _atom_type_scat_source
    'C' 'C' 0.0033 0.0016
                         'International Tables Vol C Tables 4.2.6.8 and 6.1.1.4'
    'H' 'H' 0.0000 0.0000
                         'International Tables Vol C Tables 4.2.6.8 and 6.1.1.4'
    'N' 'N' 0.0061 0.0033
                         'International Tables Vol C Tables 4.2.6.8 and 6.1.1.4'
    'O' 'O' 0.0106 0.0060
                         'International Tables Vol C Tables 4.2.6.8 and 6.1.1.4'
_computing_data_collection     'SMART (Bruker, 2002)'
_computing_cell_refinement     'SAINT (Bruker, 2002)'
_computing_data_reduction     'SAINT (Bruker, 2002)'
_computing_structure_solution     'SHELXS97 (Sheldrick, 2008)'
_computing_structure_refinement     'SHELXL97 (Sheldrick, 2008)'
_computing_molecular_graphics     'SHELXTL (Sheldrick, 2008)'
_computing_publication_material     'SHELXTL (Sheldrick, 2008)'
loop_
    _atom_site_type_symbol
    _atom_site_label
    _atom_site_fract_x
    _atom_site_fract_y
    _atom_site_fract_z
    _atom_site_U_iso_or_equiv
    _atom_site_adp_type
    _atom_site_calc_flag
    _atom_site_refinement_flags
    _atom_site_occupancy
    _atom_site_disorder_assembly
    _atom_site_disorder_group
    N N1 -0.2188(3) 0.56328(8) 0.38761(9) 0.0567(4) Uani d . 1 . .
    H H1 -0.1976 0.5437 0.4448 0.068 Uiso calc R 1 . .
    O O1 0.1957(3) 0.45435(7) 0.40994(8) 0.0707(4) Uani d . 1 . .
    O O2 0.9171(3) 0.29580(8) -0.06480(9) 0.0769(4) Uani d . 1 . .
    C C1 -0.0745(3) 0.54326(9) 0.31541(10) 0.0520(4) Uani d . 1 . .
    C C2 -0.1690(4) 0.58892(10) 0.23690(12) 0.0634(5) Uani d . 1 . .
    H H2 -0.1082 0.5885 0.1771 0.076 Uiso calc R 1 . .
    C C3 -0.3705(4) 0.63554(11) 0.26280(13) 0.0707(5) Uani d . 1 . .
    H H3 -0.4688 0.6721 0.2238 0.085 Uiso calc R 1 . .
    C C4 -0.3978(3) 0.61792(11) 0.35599(12) 0.0634(5) Uani d . 1 . .
    H H4 -0.5202 0.6401 0.3916 0.076 Uiso calc R 1 . .
    C C5 0.1294(3) 0.48406(9) 0.32984(11) 0.0535(4) Uani d . 1 . .
    C C6 0.2491(3) 0.45958(10) 0.24510(11) 0.0570(4) Uani d . 1 . .
    H H6 0.1913 0.4834 0.1862 0.068 Uiso calc R 1 . .
    C C7 0.4347(3) 0.40549(10) 0.24796(11) 0.0556(4) Uani d . 1 . .
    H H7 0.4909 0.3835 0.3081 0.067 Uiso calc R 1 . .
    C C8 0.5616(3) 0.37631(9) 0.16757(11) 0.0517(4) Uani d . 1 . .
    C C9 0.7403(3) 0.31532(10) 0.17995(11) 0.0578(4) Uani d . 1 . .
    H H9 0.7789 0.2930 0.2409 0.069 Uiso calc R 1 . .
    C C10 0.8645(3) 0.28594(10) 0.10527(12) 0.0586(4) Uani d . 1 . .
    H H10 0.9827 0.2445 0.1160 0.070 Uiso calc R 1 . .
    C C11 0.8105(3) 0.31894(10) 0.01503(11) 0.0563(4) Uani d . 1 . .
    C C12 0.6337(4) 0.38052(11) 0.00062(12) 0.0714(5) Uani d . 1 . .
    H H12 0.5978 0.4033 -0.0602 0.086 Uiso calc R 1 . .
    C C13 0.5110(4) 0.40830(11) 0.07518(12) 0.0669(5) Uani d . 1 . .
    H H13 0.3915 0.4494 0.0639 0.080 Uiso calc R 1 . .
    C C14 1.0982(4) 0.23244(12) -0.05485(15) 0.0873(6) Uani d . 1 . .
    H H14A 1.2445 0.2445 -0.0060 0.131 Uiso calc R 1 . .
    H H14B 1.1631 0.2235 -0.1153 0.131 Uiso calc R 1 . .
    H H14C 1.0094 0.1866 -0.0365 0.131 Uiso calc R 1 . .
loop_
    _atom_site_aniso_label
    _atom_site_aniso_U_11
    _atom_site_aniso_U_22
    _atom_site_aniso_U_33
    _atom_site_aniso_U_12
    _atom_site_aniso_U_13
    _atom_site_aniso_U_23
    N1 0.0611(8) 0.0626(9) 0.0479(7) -0.0046(7) 0.0129(6) -0.0043(6)
    O1 0.0880(9) 0.0760(8) 0.0520(7) 0.0121(7) 0.0233(6) 0.0115(6)
    O2 0.0977(9) 0.0780(9) 0.0577(7) 0.0310(7) 0.0207(7) 0.0018(6)
    C1 0.0533(9) 0.0579(10) 0.0459(8) -0.0089(7) 0.0107(7) -0.0036(7)
    C2 0.0698(11) 0.0717(12) 0.0499(9) 0.0006(9) 0.0120(8) 0.0007(8)
    C3 0.0771(12) 0.0731(12) 0.0605(11) 0.0098(10) 0.0042(9) 0.0001(9)
    C4 0.0606(10) 0.0670(11) 0.0630(10) 0.0017(9) 0.0098(8) -0.0132(9)
    C5 0.0581(9) 0.0570(10) 0.0468(8) -0.0110(8) 0.0120(7) 0.0004(7)
    C6 0.0610(10) 0.0631(10) 0.0480(8) -0.0034(8) 0.0112(7) 0.0020(7)
    C7 0.0607(10) 0.0594(10) 0.0473(8) -0.0088(8) 0.0097(7) 0.0029(7)
    C8 0.0562(9) 0.0501(9) 0.0492(8) -0.0053(7) 0.0084(7) 0.0006(7)
    C9 0.0609(10) 0.0617(11) 0.0499(9) 0.0015(8) 0.0049(8) 0.0112(7)
    C10 0.0583(10) 0.0567(10) 0.0604(10) 0.0089(8) 0.0062(8) 0.0056(8)
    C11 0.0636(10) 0.0549(10) 0.0507(9) 0.0046(8) 0.0096(8) -0.0014(7)
    C12 0.0972(14) 0.0701(12) 0.0473(9) 0.0254(11) 0.0115(9) 0.0082(8)
    C13 0.0855(13) 0.0608(11) 0.0553(10) 0.0232(9) 0.0137(9) 0.0050(8)
    C14 0.1013(15) 0.0851(14) 0.0779(13) 0.0345(13) 0.0212(11) -0.0047(11)
_geom_special_details
;
;
loop_
    _geom_bond_atom_site_label_1
    _geom_bond_atom_site_label_2
    _geom_bond_site_symmetry_2
    _geom_bond_distance
    _geom_bond_publ_flag
    N1 C4 . 1.339(2) ?
    N1 C1 . 1.3699(19) ?
    N1 H1 . 0.8600 ?
    O1 C5 . 1.2342(18) ?
    O2 C11 . 1.3644(19) ?
    O2 C14 . 1.419(2) ?
    C1 C2 . 1.380(2) ?
    C1 C5 . 1.446(2) ?
    C2 C3 . 1.386(2) ?
    C2 H2 . 0.9300 ?
    C3 C4 . 1.362(2) ?
    C3 H3 . 0.9300 ?
    C4 H4 . 0.9300 ?
    C5 C6 . 1.465(2) ?
    C6 C7 . 1.320(2) ?
    C6 H6 . 0.9300 ?
    C7 C8 . 1.459(2) ?
    C7 H7 . 0.9300 ?
    C8 C9 . 1.382(2) ?
    C8 C13 . 1.394(2) ?
    C9 C10 . 1.386(2) ?
    C9 H9 . 0.9300 ?
    C10 C11 . 1.375(2) ?
    C10 H10 . 0.9300 ?
    C11 C12 . 1.384(2) ?
    C12 C13 . 1.371(2) ?
    C12 H12 . 0.9300 ?
    C13 H13 . 0.9300 ?
    C14 H14A . 0.9600 ?
    C14 H14B . 0.9600 ?
    C14 H14C . 0.9600 ?
loop_
    _geom_angle_atom_site_label_1
    _geom_angle_atom_site_label_2
    _geom_angle_atom_site_label_3
    _geom_angle_site_symmetry_1
    _geom_angle_site_symmetry_3
    _geom_angle
    _geom_angle_publ_flag
    C4 N1 C1 . . 109.93(14) ?
    C4 N1 H1 . . 125.0 ?
    C1 N1 H1 . . 125.0 ?
    C11 O2 C14 . . 117.91(14) ?
    N1 C1 C2 . . 106.24(15) ?
    N1 C1 C5 . . 121.30(14) ?
    C2 C1 C5 . . 132.46(15) ?
    C1 C2 C3 . . 108.04(15) ?
    C1 C2 H2 . . 126.0 ?
    C3 C2 H2 . . 126.0 ?
    C4 C3 C2 . . 107.26(17) ?
    C4 C3 H3 . . 126.4 ?
    C2 C3 H3 . . 126.4 ?
    N1 C4 C3 . . 108.52(15) ?
    N1 C4 H4 . . 125.7 ?
    C3 C4 H4 . . 125.7 ?
    O1 C5 C1 . . 121.24(14) ?
    O1 C5 C6 . . 121.48(16) ?
    C1 C5 C6 . . 117.27(14) ?
    C7 C6 C5 . . 123.47(15) ?
    C7 C6 H6 . . 118.3 ?
    C5 C6 H6 . . 118.3 ?
    C6 C7 C8 . . 127.43(15) ?
    C6 C7 H7 . . 116.3 ?
    C8 C7 H7 . . 116.3 ?
    C9 C8 C13 . . 116.70(15) ?
    C9 C8 C7 . . 121.10(14) ?
    C13 C8 C7 . . 122.20(15) ?
    C8 C9 C10 . . 122.74(15) ?
    C8 C9 H9 . . 118.6 ?
    C10 C9 H9 . . 118.6 ?
    C11 C10 C9 . . 119.07(15) ?
    C11 C10 H10 . . 120.5 ?
    C9 C10 H10 . . 120.5 ?
    O2 C11 C10 . . 125.29(15) ?
    O2 C11 C12 . . 115.23(14) ?
    C10 C11 C12 . . 119.48(15) ?
    C13 C12 C11 . . 120.59(16) ?
    C13 C12 H12 . . 119.7 ?
    C11 C12 H12 . . 119.7 ?
    C12 C13 C8 . . 121.42(16) ?
    C12 C13 H13 . . 119.3 ?
    C8 C13 H13 . . 119.3 ?
    O2 C14 H14A . . 109.5 ?
    O2 C14 H14B . . 109.5 ?
    H14A C14 H14B . . 109.5 ?
    O2 C14 H14C . . 109.5 ?
    H14A C14 H14C . . 109.5 ?
    H14B C14 H14C . . 109.5 ?
loop_
    _geom_torsion_atom_site_label_1
    _geom_torsion_atom_site_label_2
    _geom_torsion_atom_site_label_3
    _geom_torsion_atom_site_label_4
    _geom_torsion_site_symmetry_1
    _geom_torsion_site_symmetry_2
    _geom_torsion_site_symmetry_3
    _geom_torsion_site_symmetry_4
    _geom_torsion
    _geom_torsion_publ_flag
    C4 N1 C1 C2 . . . . 0.86(18) ?
    C4 N1 C1 C5 . . . . -178.71(14) ?
    N1 C1 C2 C3 . . . . -0.38(19) ?
    C5 C1 C2 C3 . . . . 179.11(17) ?
    C1 C2 C3 C4 . . . . -0.2(2) ?
    C1 N1 C4 C3 . . . . -1.01(19) ?
    C2 C3 C4 N1 . . . . 0.7(2) ?
    N1 C1 C5 O1 . . . . -6.2(2) ?
    C2 C1 C5 O1 . . . . 174.32(17) ?
    N1 C1 C5 C6 . . . . 172.35(14) ?
    C2 C1 C5 C6 . . . . -7.1(3) ?
    O1 C5 C6 C7 . . . . -0.6(3) ?
    C1 C5 C6 C7 . . . . -179.16(15) ?
    C5 C6 C7 C8 . . . . 178.75(15) ?
    C6 C7 C8 C9 . . . . -175.31(17) ?
    C6 C7 C8 C13 . . . . 5.0(3) ?
    C13 C8 C9 C10 . . . . -0.4(3) ?
    C7 C8 C9 C10 . . . . 179.89(15) ?
    C8 C9 C10 C11 . . . . 0.6(3) ?
    C14 O2 C11 C10 . . . . 0.2(3) ?
    C14 O2 C11 C12 . . . . -179.46(18) ?
    C9 C10 C11 O2 . . . . -179.72(16) ?
    C9 C10 C11 C12 . . . . -0.1(3) ?
    O2 C11 C12 C13 . . . . 179.16(17) ?
    C10 C11 C12 C13 . . . . -0.5(3) ?
    C11 C12 C13 C8 . . . . 0.6(3) ?
    C9 C8 C13 C12 . . . . -0.2(3) ?
    C7 C8 C13 C12 . . . . 179.49(16) ?
loop_
    _geom_hbond_atom_site_label_D
    _geom_hbond_atom_site_label_H
    _geom_hbond_atom_site_label_A
    _geom_hbond_site_symmetry_A
    _geom_hbond_distance_DH
    _geom_hbond_distance_HA
    _geom_hbond_distance_DA
    _geom_hbond_angle_DHA
    C7 H7 O1 . 0.93 2.52 2.838(2) 100.4
    N1 H1 O1 3_566 0.86 2.03 2.8314(17) 154.9
data_global
_journal_date_recd_electronic     2008-07-18
_journal_date_accepted     2008-09-07
_journal_name_full     'Acta Crystallographica, Section E'
_journal_year     2008
_journal_volume     64
_journal_issue     10
_journal_page_first     o1920
_journal_page_last     o1920
_journal_paper_category     QO
_journal_coeditor_code     CS2091
_publ_contact_author_name     'Li, Dong-Qing '
_publ_contact_author_address
;
Department of Chemistry and Biology
Yulin Normal University
Guangxi 537000
People's Republic of China
;
_publ_contact_author_email     ldq00000@126.com
_publ_contact_author_phone     ?
_publ_section_title
;
3-(4-Methoxyphenyl)-1-(2-pyrrolyl)prop-2-en-1-one
;
loop_
    _publ_author_name
    _publ_author_address
    'Li, Dong-Qing '
;
Department of Chemistry and Biology
Yulin Normal University
Guangxi 537000
People's Republic of China
;
