# Supplementary material for: 3-(4-Methoxy­phen­yl)-1-(2-pyrrol­yl)prop-2-en-1-one
Source: Acta Crystallogr Sect E Struct Rep Online. 2008 Sep 13;64(Pt 10):o1920. doi: 10.1107/S160053680802864X (PMC2959486; doi:10.1107/S160053680802864X)
Supplement: Supplementary file 2 [file e-64-o1920-Isup2.hkl]

# 
# h,k,l, Fc-squared, Fo-squared, sigma(Fo-squared) and status flag 
# 
data_I
_shelx_title ' LGM in P2(1)/c' 
_shelx_refln_list_code          4 
_shelx_F_calc_maximum      113.56 
_exptl_crystal_F_000       480.00 
_reflns_d_resolution_high  0.8107 
 
loop_ 
 _symmetry_equiv_pos_as_xyz 
 'x, y, z' 
 '-x, y+1/2, -z+1/2' 
 '-x, -y, -z' 
 'x, -y-1/2, z-1/2' 
 
_cell_length_a     5.0815 
_cell_length_b    17.1721 
_cell_length_c    13.9731 
_cell_angle_alpha  90.000 
_cell_angle_beta   97.878 
_cell_angle_gamma  90.000 
 
_shelx_F_squared_multiplier     1.000 
 
loop_ 
 _refln_index_h 
 _refln_index_k 
 _refln_index_l 
 _refln_F_squared_calc 
 _refln_F_squared_meas 
 _refln_F_squared_sigma 
 _refln_observed_status 
   1   0   0      191.88      213.77      3.63 o 
   2   0   0      272.03      257.30      4.68 o 
   3   0   0     1336.17     1405.85     22.12 o 
   4   0   0       52.22       50.18      3.01 o 
   5   0   0       17.46       17.39      2.34 o 
   1   1   0       21.40       26.57      0.98 o 
   2   1   0      150.37      147.72      4.51 o 
   3   1   0        2.69        3.79      0.43 o 
   4   1   0        2.87        3.00      1.09 o 
   5   1   0        0.49        1.05      0.76 o 
   6   1   0        4.68        5.16      1.74 o 
   0   2   0      870.24      927.64     19.55 o 
   1   2   0      626.14      608.47      7.92 o 
   2   2   0      291.39      281.98      4.11 o 
   3   2   0      103.51      105.54      1.90 o 
   4   2   0       22.09       22.38      1.57 o 
   5   2   0        7.07        8.90      2.86 o 
   6   2   0        1.60        2.74      1.07 o 
   1   3   0     9767.70     9955.06    123.16 o 
   2   3   0     1325.84     1425.75     18.07 o 
   3   3   0        3.42        3.60      0.48 o 
   4   3   0       80.05       79.13      2.74 o 
   5   3   0        0.40        0.04      1.14 o 
   6   3   0        3.16        3.12      1.84 o 
   0   4   0      656.10      729.76     11.44 o 
   1   4   0    12896.08    13598.73    145.76 o 
   2   4   0      646.40      745.36      8.65 o 
   3   4   0       74.59       74.92      1.58 o 
   4   4   0        0.11        0.30      0.44 o 
   5   4   0       48.49       51.93      2.69 o 
   6   4   0        0.01        0.64      0.99 o 
   1   5   0     5944.52     6300.19     66.94 o 
   2   5   0     1119.66     1285.07     14.42 o 
   3   5   0       90.21       77.02      1.65 o 
   4   5   0       38.04       36.96      1.54 o 
   5   5   0       33.80       31.36      2.36 o 
   6   5   0        0.86        0.02      0.99 o 
   0   6   0     1300.37     1355.37     21.00 o 
   1   6   0      244.45      257.47      3.61 o 
   2   6   0       94.27       76.17      1.68 o 
   3   6   0      113.24      102.79      2.45 o 
   4   6   0        0.47        1.09      0.75 o 
   5   6   0        1.06        0.41      0.89 o 
   1   7   0       30.19       29.99      1.94 o 
   2   7   0       14.72       13.08      0.73 o 
   3   7   0       17.54       18.50      1.89 o 
   4   7   0        4.35        3.76      0.96 o 
   5   7   0        1.10        0.00      0.94 o 
   0   8   0      276.00      267.28      5.15 o 
   1   8   0     1566.19     1820.87     23.23 o 
   2   8   0      689.87      689.99      8.38 o 
   3   8   0       81.01       72.25      2.08 o 
   4   8   0      137.65      124.43      4.18 o 
   5   8   0        0.00        0.65      0.87 o 
   1   9   0      966.09     1053.99     14.06 o 
   2   9   0      292.07      289.40      4.76 o 
   3   9   0        0.02       -0.72      1.00 o 
   4   9   0       33.77       34.32      2.29 o 
   5   9   0        0.00        1.31      0.90 o 
   0  10   0      169.41      184.26      4.15 o 
   1  10   0       44.85       44.13      1.46 o 
   2  10   0      227.48      241.49      3.73 o 
   3  10   0       14.93       11.43      1.45 o 
   4  10   0        6.48        6.12      1.21 o 
   5  10   0        3.77        3.21      1.53 o 
   1  11   0      140.38      150.75      3.10 o 
   2  11   0       43.44       38.63      1.71 o 
   3  11   0        0.01       -0.09      1.21 o 
   4  11   0        0.69        1.88      0.91 o 
   5  11   0        0.02       -0.24      1.30 o 
   0  12   0      664.86      697.74     18.27 o 
   1  12   0        7.27        6.24      0.75 o 
   2  12   0        0.00        0.87      0.67 o 
   3  12   0       16.46       16.60      3.11 o 
   4  12   0       11.67       14.45      1.80 o 
   5  12   0        0.34        1.57      1.66 o 
   1  13   0        1.34        1.74      0.55 o 
   2  13   0       24.04       28.06      2.45 o 
   3  13   0      121.31      107.79      5.88 o 
   4  13   0        4.17        3.64      1.18 o 
   0  14   0       90.98      102.70      5.04 o 
   1  14   0       18.57       18.20      1.38 o 
   2  14   0        9.61       11.07      1.42 o 
   3  14   0        0.22       -0.18      1.24 o 
   4  14   0       21.66       19.46      2.15 o 
   1  15   0        1.04        2.61      0.85 o 
   2  15   0       13.77       15.33      1.63 o 
   3  15   0        1.76        0.79      1.48 o 
   4  15   0        0.63        0.36      1.41 o 
   0  16   0        4.95       13.39      2.27 o 
   1  16   0       13.51       14.03      1.63 o 
   2  16   0       12.62       11.87      2.44 o 
   3  16   0       10.96       11.01      2.56 o 
   4  16   0        0.02       -1.77      1.35 o 
   1  17   0       11.24       11.63      1.59 o 
   2  17   0        2.91       -0.01      1.35 o 
   3  17   0        0.05        0.06      1.39 o 
   0  18   0        0.02        2.19      1.23 o 
   1  18   0        1.05        0.99      1.07 o 
   2  18   0        0.46        0.85      1.60 o 
   3  18   0        0.48        0.98      1.60 o 
   1  19   0       11.76       11.40      2.86 o 
   2  19   0        1.54        1.81      1.48 o 
   0  20   0        1.25        2.84      1.44 o 
   1  20   0        3.79        5.66      1.28 o 
   2  20   0        0.92       -0.71      1.55 o 
  -6   1   1        1.51        2.37      1.49 o 
  -5   1   1        6.83        9.50      1.38 o 
  -4   1   1        0.40        0.22      0.56 o 
  -3   1   1        7.82        9.37      0.65 o 
  -2   1   1      873.52      865.55      9.90 o 
  -1   1   1     2562.35     2627.42     32.00 o 
   0   1   1       46.99       45.47      1.05 o 
   1   1   1      564.07      582.80      9.12 o 
   2   1   1      205.08      194.81      3.10 o 
   3   1   1      190.66      186.15      2.86 o 
   4   1   1        0.97        1.26      0.70 o 
   5   1   1        3.88        5.64      1.15 o 
   6   1   1       10.77       13.38      2.54 o 
  -6   2   1        0.02       -0.11      1.28 o 
  -5   2   1        1.45        0.86      0.73 o 
  -4   2   1       12.33       12.85      2.11 o 
  -3   2   1        0.72        1.04      0.29 o 
  -2   2   1       92.57       92.53      1.84 o 
  -1   2   1     3015.64     3055.96     37.82 o 
   0   2   1       38.09       38.41      1.00 o 
   1   2   1    10929.79    10573.57    112.82 o 
   2   2   1        2.56        3.68      0.40 o 
   3   2   1      316.04      323.38      6.03 o 
   4   2   1      236.67      223.60      4.95 o 
   5   2   1       10.97       11.37      2.10 o 
   6   2   1        6.73        9.53      2.24 o 
  -6   3   1        2.33        2.82      1.11 o 
  -5   3   1        4.24        4.54      1.04 o 
  -4   3   1       32.69       29.56      1.73 o 
  -3   3   1      100.33      104.65      1.85 o 
  -2   3   1       36.79       33.81      0.90 o 
  -1   3   1     1038.08     1112.07     12.21 o 
   0   3   1     8780.27     8136.70    163.25 o 
   1   3   1     7067.14     7303.09     77.78 o 
   2   3   1      624.42      618.96      7.31 o 
   3   3   1      316.91      324.65      6.32 o 
   4   3   1       61.39       62.95      2.58 o 
   5   3   1        0.35       -0.01      0.81 o 
   6   3   1        1.62        3.23      1.53 o 
  -6   4   1        2.17        2.82      1.16 o 
  -5   4   1        3.19        4.17      0.87 o 
  -4   4   1       14.67       14.41      3.43 o 
  -3   4   1       69.20       67.33      2.17 o 
  -2   4   1        0.61       -0.20      0.26 o 
  -1   4   1     1249.52     1311.60     14.40 o 
   0   4   1       77.15       74.26      1.46 o 
   1   4   1      897.69      967.68     10.79 o 
   2   4   1      711.79      701.48      8.22 o 
   3   4   1       89.25       89.76      1.82 o 
   4   4   1       24.73       22.58      2.62 o 
   5   4   1        0.35        1.41      0.86 o 
   6   4   1        0.22        1.36      1.11 o 
  -6   5   1        0.03        0.04      1.14 o 
  -5   5   1        0.19        1.53      0.96 o 
  -4   5   1       20.14       18.75      1.08 o 
  -3   5   1       21.47       26.59      1.22 o 
  -2   5   1       24.25       23.00      0.99 o 
  -1   5   1     2700.58     2757.35     29.70 o 
   0   5   1       81.70       85.81      1.70 o 
   1   5   1       46.31       45.99      1.00 o 
   2   5   1      579.11      583.95      7.04 o 
   3   5   1      111.55      116.10      2.17 o 
   4   5   1        2.28        1.96      0.80 o 
   5   5   1       21.67       24.20      2.17 o 
  -5   6   1        7.28        8.38      1.47 o 
  -4   6   1        8.81        9.00      0.84 o 
  -3   6   1        8.09        7.77      0.79 o 
  -2   6   1      436.68      481.35      5.98 o 
  -1   6   1     1597.65     1796.12     19.70 o 
   0   6   1      957.04      997.82     13.01 o 
   1   6   1     1389.96     1462.00     19.51 o 
   2   6   1     6084.36     6277.15     66.98 o 
   3   6   1       10.07       11.29      0.74 o 
   4   6   1       11.22        9.92      1.31 o 
   5   6   1        2.88        3.69      1.18 o 
  -5   7   1        1.55        1.52      0.90 o 
  -4   7   1       14.26       12.30      1.09 o 
  -3   7   1       36.02       41.03      1.53 o 
  -2   7   1      262.94      292.86      4.05 o 
  -1   7   1       10.16       12.34      0.74 o 
   0   7   1       54.44       51.75      1.59 o 
   1   7   1      123.20      126.03      2.53 o 
   2   7   1     1240.60     1177.35     13.48 o 
   3   7   1      134.04      122.88      2.34 o 
   4   7   1       13.93       16.56      2.07 o 
   5   7   1       27.33       29.32      2.47 o 
  -5   8   1        4.86        5.23      1.24 o 
  -4   8   1        3.85        4.54      1.00 o 
  -3   8   1      180.05      170.57      3.51 o 
  -2   8   1      510.26      488.50      6.25 o 
  -1   8   1      173.91      166.57      3.48 o 
   0   8   1        4.69        4.55      0.84 o 
   1   8   1      347.90      369.74      5.94 o 
   2   8   1      435.51      415.81     10.62 o 
   3   8   1       22.82       23.75      1.76 o 
   4   8   1       17.24       20.86      1.87 o 
   5   8   1        2.04        1.45      1.55 o 
  -5   9   1        1.29        1.94      0.98 o 
  -4   9   1       20.49       18.68      1.80 o 
  -3   9   1       21.15       19.37      1.20 o 
  -2   9   1       26.60       33.47      1.13 o 
  -1   9   1        0.29        0.01      0.35 o 
   0   9   1      526.28      555.37      8.04 o 
   1   9   1        1.17        0.64      0.40 o 
   2   9   1      155.96      156.15      2.70 o 
   3   9   1       43.68       38.68      2.12 o 
   4   9   1       19.30       17.50      2.38 o 
   5   9   1        4.57        8.76      2.31 o 
  -5  10   1        5.76        7.70      1.47 o 
  -4  10   1        5.73        2.72      1.32 o 
  -3  10   1        4.68        3.69      0.76 o 
  -2  10   1       24.80       21.98      0.99 o 
  -1  10   1      301.67      308.24      5.07 o 
   0  10   1       93.66       91.14      2.22 o 
   1  10   1        9.11        8.78      0.75 o 
   2  10   1       21.65       22.80      1.10 o 
   3  10   1      511.78      471.56     12.21 o 
   4  10   1        1.56       -0.08      0.73 o 
   5  10   1        2.18        1.41      1.59 o 
  -5  11   1        0.43        0.86      0.98 o 
  -4  11   1       21.97       15.52      1.82 o 
  -3  11   1      114.08       94.29      3.46 o 
  -2  11   1      141.04      145.38      3.09 o 
  -1  11   1        0.14        0.42      0.43 o 
   0  11   1      572.21      568.12      8.45 o 
   1  11   1      106.02      101.61      2.38 o 
   2  11   1       17.69       15.77      1.42 o 
   3  11   1      398.96      373.60      8.39 o 
   4  11   1       14.56       11.76      1.68 o 
   5  11   1        0.41        1.87      1.39 o 
  -5  12   1        0.65       -0.26      1.35 o 
  -4  12   1        7.89        8.62      1.45 o 
  -3  12   1        7.64        6.00      1.22 o 
  -2  12   1       62.08       57.50      1.85 o 
  -1  12   1       24.68       24.12      1.54 o 
   0  12   1      213.44      222.01      4.22 o 
   1  12   1       36.01       35.32      1.82 o 
   2  12   1        0.23        0.71      1.13 o 
   3  12   1        4.53        6.20      1.98 o 
   4  12   1        1.15        2.89      0.96 o 
   5  12   1        0.43       -0.04      1.27 o 
  -4  13   1        1.80        3.65      1.12 o 
  -3  13   1       35.39       26.77      3.35 o 
  -2  13   1       11.68        9.78      0.94 o 
  -1  13   1       13.57       10.61      0.98 o 
   0  13   1       52.57       49.02      2.27 o 
   1  13   1        1.41        1.96      0.54 o 
   2  13   1       12.05       12.42      1.39 o 
   3  13   1       88.38       76.98      4.92 o 
   4  13   1        2.82        3.74      1.14 o 
  -4  14   1        4.04        2.43      1.09 o 
  -3  14   1        0.02        1.80      1.48 o 
  -2  14   1       55.35       52.07      2.48 o 
  -1  14   1       60.35       58.58      2.00 o 
   0  14   1       32.10       34.87      3.06 o 
   1  14   1       61.32       56.77      3.19 o 
   2  14   1       12.06       17.43      1.68 o 
   3  14   1        1.63        1.53      1.31 o 
   4  14   1       18.84       23.29      3.40 o 
  -4  15   1        1.73        1.56      1.66 o 
  -3  15   1        4.71        3.60      1.69 o 
  -2  15   1       70.56       59.21      4.31 o 
  -1  15   1        4.56        3.44      0.74 o 
   0  15   1       12.37       12.45      1.69 o 
   1  15   1      135.33      128.56      4.25 o 
   2  15   1        8.08        8.10      1.29 o 
   3  15   1        1.33        2.77      1.62 o 
   4  15   1       28.69       28.80      3.76 o 
  -4  16   1        3.63        2.52      1.90 o 
  -3  16   1        2.64        1.23      1.59 o 
  -2  16   1       14.17       10.65      2.42 o 
  -1  16   1        0.88        3.50      0.78 o 
   0  16   1        5.34        7.74      1.29 o 
   1  16   1       35.17       36.82      2.46 o 
   2  16   1       12.49       13.72      1.67 o 
   3  16   1        3.92        4.21      1.76 o 
   4  16   1       11.17        9.53      2.47 o 
  -3  17   1        2.57        4.15      1.98 o 
  -2  17   1        1.77        3.18      1.77 o 
  -1  17   1       29.80       25.86      2.13 o 
   0  17   1       12.74       14.18      1.72 o 
   1  17   1        0.35        1.29      0.89 o 
   2  17   1       37.08       27.83      3.48 o 
   3  17   1        4.65        6.90      2.35 o 
  -3  18   1        0.11        0.25      1.57 o 
  -2  18   1        1.23        0.64      1.38 o 
  -1  18   1       51.56       49.75      2.76 o 
   0  18   1        0.22        0.61      0.81 o 
   1  18   1        0.90        0.83      1.37 o 
   2  18   1       13.31       14.84      2.77 o 
   3  18   1        0.01        0.01      1.73 o 
  -2  19   1        2.88        4.47      2.05 o 
  -1  19   1       11.74       14.29      1.85 o 
   0  19   1        1.73        0.90      0.85 o 
   1  19   1        0.10        1.41      2.56 o 
   2  19   1       16.93       18.60      3.16 o 
  -2  20   1        5.70        8.72      2.40 o 
  -1  20   1       13.92       13.40      1.86 o 
   0  20   1        0.34        1.05      0.88 o 
   1  20   1        4.17        4.19      1.23 o 
   0  21   1        1.11        0.71      1.07 o 
  -6   0   2       86.48       98.84      5.50 o 
  -5   0   2        7.78        8.88      1.88 o 
  -4   0   2       49.14       52.17      3.16 o 
  -3   0   2        0.09        0.14      0.34 o 
  -2   0   2      369.94      372.29      6.32 o 
  -1   0   2       49.90       44.91      2.15 o 
   1   0   2     3480.00     3393.62     73.35 o 
   2   0   2      608.55      578.85     13.96 o 
   3   0   2       22.46       22.14      1.19 o 
   4   0   2       65.37       63.54      3.34 o 
   6   0   2        1.54        2.94      1.48 o 
  -6   1   2        0.10        0.81      0.98 o 
  -5   1   2        0.76        0.40      0.91 o 
  -4   1   2        2.14        1.80      0.73 o 
  -3   1   2      104.89      100.28      1.72 o 
  -2   1   2       65.85       60.17      1.89 o 
  -1   1   2       24.05       19.32      0.48 o 
   1   1   2     5205.12     5252.13     65.09 o 
   2   1   2       12.64       13.22      1.39 o 
   3   1   2      261.85      273.04      4.46 o 
   4   1   2       26.39       27.52      1.29 o 
   5   1   2       19.89       20.80      1.81 o 
   6   1   2        5.73       11.45      2.34 o 
  -6   2   2        5.37        6.76      1.37 o 
  -5   2   2       18.75       19.46      3.18 o 
  -4   2   2       54.94       55.81      2.34 o 
  -3   2   2       21.85       23.22      1.02 o 
  -2   2   2       28.70       28.80      0.95 o 
  -1   2   2      995.86     1042.99     11.40 o 
   0   2   2     5565.93     5199.64    165.61 o 
   1   2   2     4068.10     3994.09     42.63 o 
   2   2   2       21.49       20.27      0.72 o 
   3   2   2      113.19      117.01      2.16 o 
   4   2   2       13.28       14.14      1.39 o 
   5   2   2        0.80        1.24      0.91 o 
   6   2   2        0.32        0.46      1.25 o 
  -6   3   2       11.56       14.77      2.72 o 
  -5   3   2        2.13        1.80      0.88 o 
  -4   3   2        1.42        1.83      0.72 o 
  -3   3   2      117.21      109.79      2.44 o 
  -2   3   2       90.04       97.77      2.64 o 
  -1   3   2      413.85      403.14      5.46 o 
   1   3   2     4195.09     4203.17     44.99 o 
   2   3   2      924.90      965.79     11.01 o 
   3   3   2       45.17       50.52      1.31 o 
   4   3   2        6.78        6.75      1.09 o 
   5   3   2        0.09        0.38      0.73 o 
   6   3   2        6.59        5.96      1.88 o 
  -6   4   2        0.29        1.44      1.05 o 
  -5   4   2       56.62       53.97      2.58 o 
  -4   4   2       11.48       10.85      1.26 o 
  -3   4   2       54.43       51.75      1.58 o 
  -2   4   2        0.62        0.73      0.24 o 
  -1   4   2      797.07      826.31      9.30 o 
   0   4   2      995.33     1007.23     12.94 o 
   1   4   2      249.24      255.79      3.68 o 
   2   4   2      227.36      219.45      3.51 o 
   3   4   2        4.73        3.97      0.50 o 
   4   4   2       26.47       23.23      1.72 o 
   5   4   2        4.96        3.07      1.11 o 
  -6   5   2        5.80        5.50      1.40 o 
  -5   5   2       11.48       12.49      1.46 o 
  -4   5   2       48.36       43.49      2.10 o 
  -3   5   2        8.22        9.80      0.82 o 
  -2   5   2      154.59      177.36      3.19 o 
  -1   5   2       15.10       18.27      0.65 o 
   0   5   2      392.31      424.65      5.97 o 
   1   5   2      273.93      270.09      3.98 o 
   2   5   2       35.99       32.98      0.96 o 
   3   5   2       30.97       31.95      1.09 o 
   4   5   2        2.91        3.82      0.99 o 
   5   5   2       32.03       31.50      3.25 o 
  -6   6   2        0.02        2.19      1.08 o 
  -5   6   2       12.31       10.30      1.52 o 
  -4   6   2        1.21        1.10      0.50 o 
  -3   6   2        2.35        2.21      0.70 o 
  -2   6   2       16.09       19.73      0.84 o 
  -1   6   2       96.51       81.56      2.12 o 
   0   6   2       11.50       10.48      0.67 o 
   1   6   2      320.76      303.84      5.94 o 
   2   6   2        0.03        4.62      0.48 o 
   3   6   2      118.57      118.82      3.58 o 
   4   6   2        3.06        3.60      0.95 o 
   5   6   2       22.68       24.46      2.30 o 
  -5   7   2        0.46        0.79      0.88 o 
  -4   7   2       38.35       35.29      2.49 o 
  -3   7   2       17.93       17.90      2.20 o 
  -2   7   2       84.25       77.92      1.60 o 
  -1   7   2      231.65      250.14      3.49 o 
   0   7   2      260.28      270.67      4.32 o 
   1   7   2      305.70      307.00      4.64 o 
   2   7   2      961.83     1016.32     11.78 o 
   3   7   2       18.90       18.87      1.19 o 
   4   7   2        1.07        3.83      1.05 o 
   5   7   2       14.10       13.59      2.65 o 
  -5   8   2       24.65       21.78      2.14 o 
  -4   8   2        0.37        0.34      0.45 o 
  -3   8   2        0.18       -0.23      0.45 o 
  -2   8   2      300.25      301.69      4.23 o 
  -1   8   2        5.44        9.26      0.72 o 
   0   8   2      148.37      156.34      2.98 o 
   1   8   2        0.21       -0.16      0.29 o 
   2   8   2       20.05       22.86      2.03 o 
   3   8   2      105.86       93.74      3.85 o 
   4   8   2        9.17        8.39      1.40 o 
   5   8   2        0.93        3.48      1.78 o 
  -5   9   2        2.01        2.10      1.59 o 
  -4   9   2       17.15       15.11      1.79 o 
  -3   9   2       17.02       18.99      1.23 o 
  -2   9   2       11.68       16.48      0.85 o 
  -1   9   2        4.94        5.21      0.66 o 
   0   9   2       58.95       61.39      1.74 o 
   1   9   2        3.34        4.68      2.05 o 
   2   9   2      560.19      561.45     10.55 o 
   3   9   2      172.94      166.85      8.11 o 
   4   9   2       66.16       58.88      3.88 o 
   5   9   2        1.22        0.01      1.20 o 
  -5  10   2        7.76        7.73      2.17 o 
  -4  10   2        0.01       -0.21      0.67 o 
  -3  10   2       77.55       70.16      2.19 o 
  -2  10   2        0.11        0.77      0.38 o 
  -1  10   2        0.00       -0.51      0.34 o 
   0  10   2       11.45       12.06      0.89 o 
   1  10   2       57.86       68.29      1.76 o 
   2  10   2       34.80       30.13      2.31 o 
   3  10   2       28.80       30.20      2.11 o 
   4  10   2        3.86        2.49      1.08 o 
   5  10   2        1.76        1.63      1.64 o 
  -5  11   2        0.21        1.88      0.98 o 
  -4  11   2        0.77        0.90      1.55 o 
  -3  11   2       22.45       20.09      1.33 o 
  -2  11   2       80.02       67.60      1.73 o 
  -1  11   2        0.39        0.68      0.52 o 
   0  11   2        0.27       -0.45      0.44 o 
   1  11   2      434.79      461.01      9.24 o 
   2  11   2        1.33        1.36      0.74 o 
   3  11   2        8.76       11.87      1.57 o 
   4  11   2       12.03        9.80      1.52 o 
   5  11   2        1.49        1.36      1.29 o 
  -5  12   2        0.87        2.13      1.39 o 
  -4  12   2        0.65        0.80      0.81 o 
  -3  12   2       18.51       16.81      1.65 o 
  -2  12   2        0.40        0.58      0.52 o 
  -1  12   2       28.31       26.83      1.77 o 
   0  12   2        1.57        1.48      0.55 o 
   1  12   2       19.67       18.75      1.57 o 
   2  12   2        1.09        0.31      0.71 o 
   3  12   2       28.09       29.00      3.27 o 
   4  12   2       41.63       32.31      2.51 o 
  -4  13   2        2.15        2.11      1.00 o 
  -3  13   2        3.54        3.23      1.05 o 
  -2  13   2       29.59       32.63      1.91 o 
  -1  13   2        0.22        0.13      0.46 o 
   0  13   2       40.70       40.90      1.62 o 
   1  13   2       23.17       27.11      1.92 o 
   2  13   2        0.40       -0.51      0.68 o 
   3  13   2        8.24       12.12      2.49 o 
   4  13   2       76.60       64.49      4.79 o 
  -4  14   2        0.78        2.63      1.13 o 
  -3  14   2       50.55       44.62      3.71 o 
  -2  14   2        9.26        8.98      1.28 o 
  -1  14   2       37.45       32.40      2.31 o 
   0  14   2        4.39        4.76      1.00 o 
   1  14   2        4.72        3.72      0.99 o 
   2  14   2        3.00        3.35      0.96 o 
   3  14   2       39.45       31.65      3.60 o 
   4  14   2       11.32        9.71      2.58 o 
  -4  15   2        2.44        5.49      1.87 o 
  -3  15   2        0.05        0.79      1.64 o 
  -2  15   2        1.79        3.89      1.74 o 
  -1  15   2        6.97        9.71      1.38 o 
   0  15   2       49.87       45.71      2.38 o 
   1  15   2        3.18        2.55      1.59 o 
   2  15   2        4.32        3.72      1.03 o 
   3  15   2        6.94        6.01      2.05 o 
   4  15   2        9.51       10.01      2.68 o 
  -4  16   2        1.28        0.13      1.63 o 
  -3  16   2        2.90        1.81      1.60 o 
  -2  16   2        0.39        0.67      1.28 o 
  -1  16   2       17.14       18.19      1.39 o 
   0  16   2       12.78       17.17      2.13 o 
   1  16   2        0.01       -0.88      0.59 o 
   2  16   2       18.45       17.23      1.84 o 
   3  16   2        0.08       -1.55      1.23 o 
  -3  17   2        3.97        3.12      1.76 o 
  -2  17   2       11.30        6.01      1.98 o 
  -1  17   2       18.21       21.18      1.71 o 
   0  17   2        0.06       -0.43      0.68 o 
   1  17   2        7.82        7.31      1.30 o 
   2  17   2        9.33       13.48      1.76 o 
   3  17   2        0.08        1.46      1.59 o 
  -3  18   2        0.09        1.18      1.76 o 
  -2  18   2       17.15       20.78      3.23 o 
  -1  18   2        2.86        4.52      1.65 o 
   0  18   2       14.61       15.89      1.90 o 
   1  18   2        2.58        2.25      0.98 o 
   2  18   2        0.79        3.57      1.52 o 
   3  18   2        0.97        2.94      1.99 o 
  -2  19   2        3.80        6.84      2.33 o 
  -1  19   2        8.36       10.20      1.63 o 
   0  19   2        4.96        7.52      2.01 o 
   1  19   2        0.01        0.56      0.80 o 
   2  19   2        5.04        4.40      1.90 o 
  -2  20   2        1.43        1.28      1.80 o 
  -1  20   2        0.30        1.97      0.97 o 
   0  20   2        0.99        1.84      1.12 o 
   1  20   2        2.55        3.14      1.78 o 
   0  21   2        4.09        5.35      1.71 o 
  -6   1   3        0.50       -0.06      0.94 o 
  -5   1   3       29.11       30.90      2.15 o 
  -4   1   3       19.30       15.57      1.46 o 
  -3   1   3       32.44       31.09      1.08 o 
  -2   1   3      329.69      330.96      4.83 o 
  -1   1   3      287.24      303.50      3.65 o 
   0   1   3     3438.18     3281.66     34.72 o 
   1   1   3       87.08       79.46      1.36 o 
   2   1   3      177.42      191.36      3.70 o 
   3   1   3       36.53       31.93      1.74 o 
   4   1   3      107.10      101.84      2.22 o 
   5   1   3       20.79       21.32      2.58 o 
  -6   2   3       28.27       34.63      2.60 o 
  -5   2   3       37.85       43.41      3.49 o 
  -4   2   3        8.15        9.83      1.21 o 
  -3   2   3      208.84      193.84      3.47 o 
  -2   2   3      106.35      109.67      2.12 o 
  -1   2   3       51.00       48.34      0.91 o 
   0   2   3      184.04      199.36      2.92 o 
   1   2   3      338.24      355.65      6.32 o 
   2   2   3       79.29       79.90      1.53 o 
   3   2   3        3.26        2.80      0.53 o 
   4   2   3       54.54       52.11      4.22 o 
   5   2   3        8.83       11.38      1.94 o 
  -6   3   3        9.54       10.80      1.90 o 
  -5   3   3       65.20       61.86      2.83 o 
  -4   3   3       15.08       16.17      1.51 o 
  -3   3   3       23.61       25.69      1.56 o 
  -2   3   3       38.46       41.22      1.23 o 
  -1   3   3       16.65       19.39      0.74 o 
   0   3   3      317.48      328.73      3.97 o 
   1   3   3     1092.97     1074.76     12.06 o 
   2   3   3        7.25        8.20      0.51 o 
   3   3   3       22.98       24.02      0.94 o 
   4   3   3       32.86       33.65      2.76 o 
   5   3   3        5.44        4.76      1.20 o 
  -6   4   3        0.01       -1.44      1.03 o 
  -5   4   3        7.20        8.10      1.33 o 
  -4   4   3        0.39        0.49      0.66 o 
  -3   4   3      177.32      168.13      4.80 o 
  -2   4   3       63.64       63.19      1.62 o 
  -1   4   3        8.94        9.54      0.48 o 
   0   4   3        6.49       10.40      0.54 o 
   1   4   3      659.44      657.34      8.93 o 
   2   4   3      732.16      741.85      8.72 o 
   3   4   3       25.85       26.53      0.98 o 
   4   4   3        4.34        4.22      1.01 o 
   5   4   3        3.35        3.97      1.58 o 
  -6   5   3        1.74        3.14      1.20 o 
  -5   5   3       38.36       38.78      3.66 o 
  -4   5   3        0.00        0.77      0.68 o 
  -3   5   3        4.31        5.06      0.66 o 
  -2   5   3        6.10        9.32      0.49 o 
  -1   5   3      739.34      728.65      8.41 o 
   0   5   3       48.24       46.04      1.26 o 
   1   5   3      370.16      360.51      5.39 o 
   2   5   3      186.32      176.48      2.66 o 
   3   5   3      292.63      299.95      6.41 o 
   4   5   3       11.53       10.50      1.38 o 
   5   5   3       35.50       35.59      5.89 o 
  -6   6   3        1.32        1.40      1.09 o 
  -5   6   3        4.43        3.71      0.86 o 
  -4   6   3      136.11      128.15      3.26 o 
  -3   6   3        2.93        2.89      0.51 o 
  -2   6   3       44.02       39.07      1.02 o 
  -1   6   3       80.90       70.80      1.46 o 
   0   6   3       14.19       12.91      0.77 o 
   1   6   3      154.96      153.72      2.92 o 
   2   6   3      365.46      368.71      5.90 o 
   3   6   3      122.09      120.27      3.72 o 
   4   6   3        1.01        2.59      2.58 o 
   5   6   3        1.59        1.21      1.37 o 
  -5   7   3        0.19        1.00      1.50 o 
  -4   7   3      113.92      114.84      3.08 o 
  -3   7   3        5.06        7.00      1.18 o 
  -2   7   3      381.76      382.16      5.02 o 
  -1   7   3       16.68       12.55      0.65 o 
   0   7   3       57.99       61.12      1.69 o 
   1   7   3        3.94        3.84      0.59 o 
   2   7   3      232.77      214.59      4.05 o 
   3   7   3       17.17       18.24      1.43 o 
   4   7   3        1.53        1.49      0.94 o 
   5   7   3        1.34        0.70      1.50 o 
  -5   8   3        5.63        7.52      1.38 o 
  -4   8   3       57.14       50.70      1.73 o 
  -3   8   3        0.16        0.26      0.46 o 
  -2   8   3       26.51       23.46      1.02 o 
  -1   8   3      200.90      236.93      7.21 o 
   0   8   3        0.15       -0.35      0.36 o 
   1   8   3        7.99       14.01      1.75 o 
   2   8   3      129.61      133.98      4.29 o 
   3   8   3      136.22      119.54      3.08 o 
   4   8   3        3.06        1.85      1.21 o 
   5   8   3        5.07        5.09      2.05 o 
  -5   9   3        1.30        2.31      1.73 o 
  -4   9   3        0.02        0.63      0.50 o 
  -3   9   3       11.05       13.40      1.08 o 
  -2   9   3       15.08       15.59      0.83 o 
  -1   9   3       56.89       56.07      1.67 o 
   0   9   3       11.16       12.26      0.90 o 
   1   9   3      196.24      201.35      8.04 o 
   2   9   3       16.99       17.75      1.46 o 
   3   9   3      121.63      102.11      4.46 o 
   4   9   3       12.22       11.61      1.62 o 
   5   9   3        2.91        1.62      1.70 o 
  -5  10   3        2.42        3.48      1.65 o 
  -4  10   3       18.51       18.98      1.25 o 
  -3  10   3       43.61       43.71      1.75 o 
  -2  10   3       27.18       26.36      1.05 o 
  -1  10   3        0.00       -0.15      0.70 o 
   0  10   3       35.33       30.54      2.62 o 
   1  10   3       61.39       63.16      3.09 o 
   2  10   3        1.92        0.54      0.65 o 
   3  10   3      130.42      110.08      3.02 o 
   4  10   3       37.83       34.76      3.80 o 
   5  10   3        0.14        0.77      1.25 o 
  -5  11   3        0.00        0.91      0.90 o 
  -4  11   3        0.07        0.80      0.78 o 
  -3  11   3      197.28      180.49      3.93 o 
  -2  11   3       38.90       38.73      1.31 o 
  -1  11   3        6.01        5.70      0.74 o 
   0  11   3        9.55       11.09      0.96 o 
   1  11   3        8.66        8.49      1.18 o 
   2  11   3        7.49        8.56      1.23 o 
   3  11   3       10.66       13.93      2.48 o 
   4  11   3        2.27        3.59      1.20 o 
   5  11   3        1.00        1.13      1.07 o 
  -5  12   3        0.14        1.61      1.02 o 
  -4  12   3        5.29        6.61      1.31 o 
  -3  12   3       39.52       34.12      1.68 o 
  -2  12   3       17.87       18.67      2.46 o 
  -1  12   3        0.08        0.43      0.47 o 
   0  12   3       52.64       48.68      2.14 o 
   1  12   3        5.24        4.68      1.00 o 
   2  12   3       20.55       17.94      1.70 o 
   3  12   3        0.67        2.29      1.53 o 
   4  12   3       20.40       19.62      4.07 o 
  -4  13   3       20.34       23.86      2.10 o 
  -3  13   3       10.82       11.35      1.37 o 
  -2  13   3       10.11        9.72      1.28 o 
  -1  13   3       17.83       14.60      1.16 o 
   0  13   3       43.86       45.98      1.81 o 
   1  13   3       10.56       11.26      1.44 o 
   2  13   3        1.57        1.99      0.88 o 
   3  13   3        0.24        1.30      1.23 o 
   4  13   3        8.16        9.66      2.51 o 
  -4  14   3        0.29       -0.54      1.55 o 
  -3  14   3        0.12        1.53      1.48 o 
  -2  14   3        4.40        4.63      1.07 o 
  -1  14   3       53.87       48.45      1.87 o 
   0  14   3       42.11       40.15      1.75 o 
   1  14   3        0.00        0.50      0.74 o 
   2  14   3        5.32        5.63      1.20 o 
   3  14   3       13.55       14.52      2.80 o 
   4  14   3        9.71        9.78      2.61 o 
  -4  15   3        0.01        1.20      1.45 o 
  -3  15   3        6.46        8.39      2.16 o 
  -2  15   3       43.35       42.98      4.80 o 
  -1  15   3        0.16        0.36      0.56 o 
   0  15   3        0.41        1.10      0.93 o 
   1  15   3        1.66        1.00      0.89 o 
   2  15   3        9.86       11.34      1.59 o 
   3  15   3        3.86        6.33      2.23 o 
   4  15   3        0.47        0.42      1.64 o 
  -4  16   3        1.77        3.05      1.83 o 
  -3  16   3        5.12        6.59      2.22 o 
  -2  16   3        8.22        7.78      1.57 o 
  -1  16   3       59.36       66.05      2.34 o 
   0  16   3        0.90        0.76      0.67 o 
   1  16   3        9.03       11.70      1.61 o 
   2  16   3        0.11       -0.70      0.93 o 
   3  16   3        0.00       -0.24      1.28 o 
  -3  17   3        2.29        1.18      1.62 o 
  -2  17   3       17.07       18.17      3.04 o 
  -1  17   3        1.29        1.49      0.68 o 
   0  17   3        5.52        3.06      1.05 o 
   1  17   3        2.70        3.39      1.01 o 
   2  17   3        1.25        3.31      1.11 o 
   3  17   3        2.27        3.18      1.96 o 
  -3  18   3        2.39        4.21      2.03 o 
  -2  18   3        9.95       10.14      2.51 o 
  -1  18   3        5.25        5.80      1.04 o 
   0  18   3        1.34        1.04      0.78 o 
   1  18   3        0.19       -0.75      0.73 o 
   2  18   3        1.92        3.04      1.21 o 
  -2  19   3        0.44        0.82      1.64 o 
  -1  19   3        3.02        5.81      1.30 o 
   0  19   3        1.47        2.09      0.97 o 
   1  19   3        0.23        0.18      0.83 o 
   2  19   3        0.01        0.33      1.55 o 
  -1  20   3        1.48        5.30      1.85 o 
   0  20   3        7.98        9.42      1.65 o 
   1  20   3        2.17        1.71      0.95 o 
  -6   0   4        4.96        1.85      1.53 o 
  -5   0   4       13.22       18.70      2.65 o 
  -4   0   4        0.66        0.70      0.86 o 
  -3   0   4       88.45       75.00      3.51 o 
  -2   0   4      126.95      147.29      3.02 o 
  -1   0   4      381.17      406.92      6.84 o 
   0   0   4      104.72       97.19      4.54 o 
   1   0   4      474.30      488.21      6.59 o 
   2   0   4        1.19        3.74      0.61 o 
   3   0   4      110.81      107.11      3.11 o 
   4   0   4        0.77        0.92      0.56 o 
   5   0   4        0.01        0.29      1.17 o 
  -6   1   4       53.23       57.09      3.04 o 
  -5   1   4        0.48       -0.28      0.69 o 
  -4   1   4        1.09        0.75      0.69 o 
  -3   1   4      315.74      316.95     13.32 o 
  -2   1   4       30.77       30.18      1.13 o 
  -1   1   4      450.94      467.45      5.48 o 
   0   1   4     2590.60     2621.72     27.92 o 
   1   1   4      265.26      256.54      3.20 o 
   2   1   4        2.45        3.53      0.55 o 
   3   1   4        0.52        0.14      0.39 o 
   4   1   4        1.94        2.47      0.57 o 
   5   1   4        0.87        1.59      0.81 o 
  -6   2   4        7.55       14.39      4.48 o 
  -5   2   4       80.37       83.76      3.36 o 
  -4   2   4       27.90       31.03      1.96 o 
  -3   2   4       81.12       71.87      1.83 o 
  -2   2   4       90.19       81.02      2.15 o 
  -1   2   4      132.60      128.20      1.91 o 
   0   2   4       86.16       81.16      1.56 o 
   1   2   4        8.04       15.14      1.97 o 
   2   2   4       13.87       15.36      1.29 o 
   3   2   4        3.23        2.73      0.75 o 
   4   2   4       10.43       10.02      1.00 o 
   5   2   4        8.50        8.54      1.91 o 
  -6   3   4        9.24       11.43      1.75 o 
  -5   3   4       48.60       48.81      2.59 o 
  -4   3   4       29.56       29.06      1.89 o 
  -3   3   4       64.99       62.05      1.74 o 
  -2   3   4      236.44      225.04      3.74 o 
  -1   3   4      548.75      510.66      6.01 o 
   0   3   4      259.98      257.51      4.79 o 
   1   3   4        4.48        4.30      1.03 o 
   2   3   4       27.67       28.76      0.86 o 
   3   3   4        4.51        4.85      0.71 o 
   4   3   4        0.02        0.43      0.73 o 
   5   3   4        0.02        2.76      1.45 o 
  -6   4   4        5.16        5.36      1.36 o 
  -5   4   4       17.58       18.90      1.89 o 
  -4   4   4       98.58       96.46      6.07 o 
  -3   4   4        8.39        8.36      0.86 o 
  -2   4   4        0.81        1.60      0.42 o 
  -1   4   4      256.19      267.31      7.50 o 
   0   4   4     1006.06     1053.61     11.69 o 
   1   4   4        0.14        0.26      0.31 o 
   2   4   4       49.99       52.51      1.88 o 
   3   4   4        4.69        5.45      0.77 o 
   4   4   4       24.68       26.98      2.93 o 
   5   4   4        7.06        8.80      1.51 o 
  -6   5   4        1.89        6.47      1.46 o 
  -5   5   4        6.51        8.23      4.07 o 
  -4   5   4        0.01        1.29      0.81 o 
  -3   5   4        0.88        0.71      0.44 o 
  -2   5   4       10.17        8.94      0.51 o 
  -1   5   4      670.76      725.20      7.50 o 
   0   5   4       18.42       20.52      0.78 o 
   1   5   4      633.89      647.91     15.19 o 
   2   5   4        1.08        3.63      0.67 o 
   3   5   4       12.84       11.77      1.01 o 
   4   5   4        1.35        0.51      1.25 o 
   5   5   4        2.56        3.30      1.62 o 
  -5   6   4        9.47       12.15      1.33 o 
  -4   6   4       41.80       37.69      3.43 o 
  -3   6   4       18.49       23.82      1.85 o 
  -2   6   4        0.19        0.26      0.39 o 
  -1   6   4      147.33      139.88      2.00 o 
   0   6   4       40.47       44.88      1.06 o 
   1   6   4       37.85       32.62      1.21 o 
   2   6   4      128.96      118.55      2.73 o 
   3   6   4       23.28       25.37      1.44 o 
   4   6   4        0.15        0.38      0.83 o 
   5   6   4        0.69        1.31      1.35 o 
  -5   7   4        2.61        1.25      0.85 o 
  -4   7   4      319.72      309.31      5.82 o 
  -3   7   4        0.04       -0.22      0.33 o 
  -2   7   4      357.75      335.20      4.08 o 
  -1   7   4        0.08        0.08      0.28 o 
   0   7   4      262.21      263.89      4.42 o 
   1   7   4      458.49      487.47      7.31 o 
   2   7   4      145.66      141.22      6.47 o 
   3   7   4       12.56       13.85      1.14 o 
   4   7   4        1.73        1.82      0.92 o 
   5   7   4        7.17        8.24      2.30 o 
  -5   8   4        0.70        1.12      0.67 o 
  -4   8   4       21.25       22.74      1.52 o 
  -3   8   4       57.63       57.86      1.91 o 
  -2   8   4       21.34       21.34      1.00 o 
  -1   8   4       22.34       24.44      0.91 o 
   0   8   4       40.10       38.64      1.39 o 
   1   8   4       11.27       14.14      0.99 o 
   2   8   4       72.78       70.12      2.65 o 
   3   8   4        4.97        4.75      0.86 o 
   4   8   4        9.87        8.03      1.40 o 
   5   8   4        0.01        1.63      1.12 o 
  -5   9   4        9.79        7.97      1.49 o 
  -4   9   4        2.56        2.70      0.65 o 
  -3   9   4      208.31      207.95      3.65 o 
  -2   9   4        0.42        1.59      0.40 o 
  -1   9   4       91.24       89.14      2.26 o 
   0   9   4      137.88      133.07      2.90 o 
   1   9   4      107.22       89.67      2.35 o 
   2   9   4       34.33       27.78      1.81 o 
   3   9   4        5.42        3.85      0.78 o 
   4   9   4        3.95        3.62      1.15 o 
   5   9   4        0.03        1.59      1.12 o 
  -5  10   4       21.04       18.71      3.70 o 
  -4  10   4       25.95       26.70      1.64 o 
  -3  10   4        0.27        0.83      0.62 o 
  -2  10   4      105.99      110.74      3.87 o 
  -1  10   4      299.10      283.59      8.87 o 
   0  10   4       44.03       45.44      2.19 o 
   1  10   4      157.91      145.22      3.25 o 
   2  10   4      180.46      172.05      4.73 o 
   3  10   4       74.07       70.06      2.91 o 
   4  10   4        2.70        1.64      1.78 o 
   5  10   4        1.68        1.83      1.29 o 
  -5  11   4       15.44       17.82      2.45 o 
  -4  11   4        0.19        0.37      0.67 o 
  -3  11   4        0.39        0.59      0.67 o 
  -2  11   4      129.53      130.47      4.44 o 
  -1  11   4        1.05        1.71      0.57 o 
   0  11   4       92.64       84.23      2.37 o 
   1  11   4       25.51       25.26      3.81 o 
   2  11   4       13.62       14.12      1.54 o 
   3  11   4       37.95       35.92      4.42 o 
   4  11   4       17.47       19.65      2.97 o 
  -5  12   4        0.94        2.20      1.06 o 
  -4  12   4        1.32        3.71      0.83 o 
  -3  12   4      100.77      100.73      2.84 o 
  -2  12   4       30.12       33.77      2.01 o 
  -1  12   4       67.34       65.72      2.08 o 
   0  12   4       70.17       70.39      2.21 o 
   1  12   4        2.30        1.93      0.84 o 
   2  12   4        7.50        8.31      1.35 o 
   3  12   4       26.33       29.78      3.39 o 
   4  12   4       22.95       19.58      3.23 o 
  -4  13   4        0.01        0.39      0.80 o 
  -3  13   4        5.59        5.14      0.97 o 
  -2  13   4       67.22       61.02      5.57 o 
  -1  13   4        0.01        0.94      0.56 o 
   0  13   4      174.32      167.33      3.78 o 
   1  13   4        1.24        1.00      1.26 o 
   2  13   4       15.07       15.74      1.86 o 
   3  13   4       22.83       29.53      3.51 o 
   4  13   4       18.62       18.66      3.23 o 
  -4  14   4        0.35        0.39      0.63 o 
  -3  14   4       44.20       39.14      1.91 o 
  -2  14   4      118.23      117.10      3.86 o 
  -1  14   4        0.22        0.63      0.59 o 
   0  14   4       73.34       75.18      2.44 o 
   1  14   4       35.47       36.63      2.38 o 
   2  14   4        0.00        0.16      2.22 o 
   3  14   4        4.97        5.67      1.91 o 
   4  14   4        2.32        5.94      2.33 o 
  -4  15   4        7.31        6.03      2.02 o 
  -3  15   4       35.47       48.16      4.35 o 
  -2  15   4        0.13       -0.09      2.03 o 
  -1  15   4       80.07       81.32      2.60 o 
   0  15   4      166.45      176.20      4.14 o 
   1  15   4       65.13       68.08      3.13 o 
   2  15   4        2.05        2.28      1.24 o 
   3  15   4        0.35        1.42      1.60 o 
  -4  16   4        1.42        2.41      1.81 o 
  -3  16   4        0.87        1.70      1.48 o 
  -2  16   4        0.03       -0.11      1.71 o 
  -1  16   4       21.53       24.43      3.63 o 
   0  16   4       13.90       14.48      1.36 o 
   1  16   4        0.33        0.40      0.68 o 
   2  16   4        1.39        1.76      0.91 o 
   3  16   4        0.02        1.64      1.73 o 
  -3  17   4        3.43        4.15      1.88 o 
  -2  17   4        4.39        4.50      1.21 o 
  -1  17   4       62.87       64.26      2.45 o 
   0  17   4        1.32        1.85      1.16 o 
   1  17   4        6.00        4.81      2.06 o 
   2  17   4        9.27       10.37      2.26 o 
   3  17   4        0.14        0.70      1.81 o 
  -3  18   4        1.43        7.68      2.44 o 
  -2  18   4        0.92        1.06      1.52 o 
  -1  18   4        2.46        5.54      1.22 o 
   0  18   4       20.09       22.81      2.20 o 
   1  18   4        2.28        3.47      1.18 o 
   2  18   4       10.35       13.69      2.27 o 
  -2  19   4       11.00       11.54      3.00 o 
  -1  19   4      114.16      123.57      4.99 o 
   0  19   4        3.03        7.01      1.67 o 
   1  19   4        0.01        0.06      0.89 o 
   2  19   4        0.30        2.69      1.22 o 
  -1  20   4        6.38        8.78      2.58 o 
   0  20   4        0.18        0.19      0.94 o 
   1  20   4        0.19        0.59      0.94 o 
  -6   1   5        1.21       -0.30      2.38 o 
  -5   1   5      333.02      346.73     10.10 o 
  -4   1   5       14.50       13.32      1.46 o 
  -3   1   5       26.07       24.87      1.57 o 
  -2   1   5     2644.98     2815.92     30.23 o 
  -1   1   5      150.12      159.35      2.33 o 
   0   1   5     1118.97     1187.34     13.25 o 
   1   1   5      510.45      549.66      5.73 o 
   2   1   5      240.94      227.35      3.41 o 
   3   1   5       51.07       44.82      1.37 o 
   4   1   5       33.93       34.73      1.35 o 
   5   1   5        2.19        2.78      0.90 o 
  -6   2   5        3.56        7.60      1.56 o 
  -5   2   5        5.42        4.89      1.20 o 
  -4   2   5       67.15       69.61      2.78 o 
  -3   2   5       13.03       13.34      0.96 o 
  -2   2   5      334.01      378.19      4.73 o 
  -1   2   5      204.34      173.29      2.50 o 
   0   2   5       30.34       27.65      0.77 o 
   1   2   5      142.24      123.64      1.69 o 
   2   2   5      371.54      359.16      4.87 o 
   3   2   5       39.73       37.25      1.24 o 
   4   2   5        0.35        1.43      0.54 o 
   5   2   5        0.04       -0.28      1.07 o 
  -6   3   5       17.22       18.11      2.12 o 
  -5   3   5        0.04       -0.25      0.74 o 
  -4   3   5        0.03        0.80      0.75 o 
  -3   3   5      376.23      377.43      5.97 o 
  -2   3   5       83.00       82.41      1.49 o 
  -1   3   5       53.45       65.36      1.31 o 
   0   3   5      147.04      157.36      2.96 o 
   1   3   5       58.78       49.63      1.06 o 
   2   3   5        3.04        1.01      0.44 o 
   3   3   5       85.07       82.70      2.34 o 
   4   3   5        0.04        0.21      0.59 o 
   5   3   5        1.13        1.14      1.20 o 
  -6   4   5       43.35       46.66      3.37 o 
  -5   4   5       10.95       13.17      1.63 o 
  -4   4   5      345.62      347.92     10.66 o 
  -3   4   5      703.96      723.76     10.27 o 
  -2   4   5       10.37       14.26      0.62 o 
  -1   4   5     1837.02     1961.68     21.33 o 
   0   4   5     1672.35     1842.64     21.14 o 
   1   4   5      430.95      438.31      5.42 o 
   2   4   5        0.06        0.21      0.59 o 
   3   4   5      219.53      235.76      5.82 o 
   4   4   5       22.26       22.76      1.46 o 
   5   4   5        0.88        1.87      1.41 o 
  -6   5   5        2.54        3.06      1.34 o 
  -5   5   5        0.11        0.10      0.76 o 
  -4   5   5      400.51      394.60      8.41 o 
  -3   5   5       42.90       46.73      1.64 o 
  -2   5   5      215.57      214.91      4.44 o 
  -1   5   5       96.58      110.60      1.92 o 
   0   5   5      298.66      323.40      7.28 o 
   1   5   5      288.53      300.89      4.91 o 
   2   5   5      392.37      377.27     12.32 o 
   3   5   5       32.69       34.83      1.56 o 
   4   5   5        0.77        3.60      1.52 o 
   5   5   5        1.31        1.06      1.46 o 
  -5   6   5       12.27       14.36      2.47 o 
  -4   6   5      127.92      133.82      4.20 o 
  -3   6   5        0.57        1.69      0.64 o 
  -2   6   5      120.29      100.62      2.00 o 
  -1   6   5      776.71      843.50      8.75 o 
   0   6   5       97.69      114.25      1.94 o 
   1   6   5      342.63      329.08      6.16 o 
   2   6   5       73.32       75.43      2.69 o 
   3   6   5        4.03        4.48      0.79 o 
   4   6   5        3.62        4.88      1.17 o 
   5   6   5        0.04        0.88      1.42 o 
  -5   7   5       10.73       11.06      1.33 o 
  -4   7   5       92.71       81.51      2.62 o 
  -3   7   5       23.42       20.77      1.28 o 
  -2   7   5       39.82       37.16      0.98 o 
  -1   7   5      469.02      498.91      5.56 o 
   0   7   5        0.02       -0.10      0.24 o 
   1   7   5       91.28       91.44      2.76 o 
   2   7   5      468.65      383.51     11.09 o 
   3   7   5       20.58       18.48      1.36 o 
   4   7   5        0.41       -0.01      0.75 o 
   5   7   5        4.84        5.97      1.48 o 
  -5   8   5        0.90        2.49      0.79 o 
  -4   8   5       10.12       10.75      1.56 o 
  -3   8   5       89.01       85.23      2.13 o 
  -2   8   5        2.40        2.43      0.47 o 
  -1   8   5      749.52      831.68      8.79 o 
   0   8   5        0.16       -0.24      0.26 o 
   1   8   5       67.42       57.85      2.43 o 
   2   8   5      423.41      410.95      8.54 o 
   3   8   5       88.73       80.12      2.53 o 
   4   8   5        1.37        0.92      0.90 o 
   5   8   5        0.58        5.69      1.50 o 
  -5   9   5        0.32        1.01      0.75 o 
  -4   9   5       28.81       28.56      1.70 o 
  -3   9   5      670.06      675.41      8.81 o 
  -2   9   5       67.22       63.41      1.65 o 
  -1   9   5      144.85      143.99      4.80 o 
   0   9   5      333.82      327.32      9.44 o 
   1   9   5       52.60       45.73      1.67 o 
   2   9   5      301.39      276.57     14.60 o 
   3   9   5        1.17        2.23      0.96 o 
   4   9   5        0.52       -0.55      0.85 o 
   5   9   5        1.58        5.63      1.47 o 
  -5  10   5        0.99        1.15      0.93 o 
  -4  10   5        7.02        6.66      0.88 o 
  -3  10   5      131.82      122.04      2.69 o 
  -2  10   5      148.86      145.05      3.22 o 
  -1  10   5       34.83       34.96      1.44 o 
   0  10   5       12.61       15.85      2.06 o 
   1  10   5       39.85       30.96      1.50 o 
   2  10   5       12.99       12.22      1.42 o 
   3  10   5        2.30        2.28      0.87 o 
   4  10   5        5.16        5.95      1.43 o 
  -5  11   5        0.52        0.50      0.88 o 
  -4  11   5        0.55        1.03      0.56 o 
  -3  11   5        0.72        1.94      0.61 o 
  -2  11   5      280.05      263.29      5.38 o 
  -1  11   5        9.78       11.15      1.03 o 
   0  11   5        2.96        4.21      0.73 o 
   1  11   5      283.96      279.67      5.27 o 
   2  11   5       45.99       42.84      2.40 o 
   3  11   5        1.49        2.93      1.05 o 
   4  11   5        7.41       10.28      2.54 o 
  -5  12   5        2.34        2.33      1.27 o 
  -4  12   5        8.46       10.00      1.04 o 
  -3  12   5       15.32       15.91      1.18 o 
  -2  12   5       89.51       82.13      3.15 o 
  -1  12   5        1.61        3.18      0.92 o 
   0  12   5        6.01        5.57      0.86 o 
   1  12   5      558.31      563.58      9.03 o 
   2  12   5        6.99        6.46      1.27 o 
   3  12   5       23.13       22.28      1.97 o 
   4  12   5        4.45       13.32      2.80 o 
  -4  13   5        0.45        1.52      0.71 o 
  -3  13   5        0.03        0.22      0.61 o 
  -2  13   5       60.75       59.35      2.71 o 
  -1  13   5        3.81        5.06      0.82 o 
   0  13   5       65.68       75.10      2.44 o 
   1  13   5      193.91      176.46      5.20 o 
   2  13   5        6.85        8.12      3.55 o 
   3  13   5        9.25        6.62      2.16 o 
   4  13   5        0.28       -0.75      1.38 o 
  -4  14   5        2.52        3.15      1.50 o 
  -3  14   5        3.10        4.73      0.89 o 
  -2  14   5      192.17      189.85      6.84 o 
  -1  14   5       34.22       35.20      1.88 o 
   0  14   5       14.04       15.03      1.33 o 
   1  14   5       26.92       28.50      2.24 o 
   2  14   5        4.56        5.31      1.94 o 
   3  14   5       13.21       15.09      2.95 o 
   4  14   5        1.45        2.56      1.84 o 
  -4  15   5        2.13        7.06      1.08 o 
  -3  15   5        2.65        5.93      1.25 o 
  -2  15   5        8.58        7.64      1.36 o 
  -1  15   5       15.41       17.22      1.44 o 
   0  15   5        1.10        2.83      0.83 o 
   1  15   5        1.19        0.50      1.39 o 
   2  15   5        0.70        2.99      1.10 o 
   3  15   5        0.01        2.03      1.80 o 
  -3  16   5        0.08       -1.20      1.06 o 
  -2  16   5        0.25        0.98      0.84 o 
  -1  16   5       29.11       28.49      2.47 o 
   0  16   5      135.13      139.63      6.09 o 
   1  16   5        5.35        4.90      1.23 o 
   2  16   5        2.71        2.39      1.08 o 
   3  16   5        5.07        7.54      2.45 o 
  -3  17   5        2.38        1.55      1.63 o 
  -2  17   5        6.74        6.67      1.41 o 
  -1  17   5        1.72        4.31      0.93 o 
   0  17   5      104.93      110.59      3.41 o 
   1  17   5        4.77        8.20      1.48 o 
   2  17   5        0.15        0.38      1.11 o 
  -2  18   5        0.52        0.48      0.97 o 
  -1  18   5       82.91       90.82      3.78 o 
   0  18   5       17.09       18.57      1.69 o 
   1  18   5        1.49        0.12      0.81 o 
   2  18   5        5.02        6.94      1.53 o 
  -2  19   5        1.72        0.98      1.77 o 
  -1  19   5        0.00        1.88      1.02 o 
   0  19   5        9.48        8.98      2.44 o 
   1  19   5        6.69        9.80      2.86 o 
  -1  20   5       10.55       13.98      1.96 o 
   0  20   5        4.93        9.11      1.78 o 
  -6   0   6        8.54       10.37      2.44 o 
  -5   0   6        4.61        3.50      1.67 o 
  -4   0   6        4.69        4.19      1.38 o 
  -3   0   6      671.59      723.20     17.98 o 
  -2   0   6      131.60      142.25      3.20 o 
  -1   0   6      312.86      279.61      5.28 o 
   0   0   6     1191.40     1255.04     19.72 o 
   1   0   6       19.01       21.44      1.06 o 
   2   0   6        0.03       -0.55      0.39 o 
   3   0   6        1.20        2.38      0.68 o 
   4   0   6       69.69       70.36      2.82 o 
  -6   1   6        1.39        0.38      1.00 o 
  -5   1   6       11.47        9.66      1.56 o 
  -4   1   6       11.48       11.26      1.44 o 
  -3   1   6       22.56       23.50      2.06 o 
  -2   1   6      713.27      787.64      9.16 o 
  -1   1   6       99.28      102.98      1.81 o 
   0   1   6      567.07      582.93      7.27 o 
   1   1   6     1569.44     1639.81     17.98 o 
   2   1   6       26.08       26.88      0.96 o 
   3   1   6       64.10       55.72      1.59 o 
   4   1   6       93.37      100.37      2.41 o 
   5   1   6        2.30        3.69      1.42 o 
  -6   2   6        0.20        0.28      1.62 o 
  -5   2   6       29.04       33.63      2.45 o 
  -4   2   6      152.88      150.77      4.40 o 
  -3   2   6       24.21       23.74      2.27 o 
  -2   2   6      687.04      699.87      8.27 o 
  -1   2   6      727.17      785.88      9.10 o 
   0   2   6       79.40       83.85      1.55 o 
   1   2   6      585.96      634.25      7.48 o 
   2   2   6      537.85      571.53      7.23 o 
   3   2   6       19.64       20.83      1.36 o 
   4   2   6      139.83      155.50      4.20 o 
   5   2   6       34.97       39.09      3.41 o 
  -6   3   6        0.20        0.92      1.10 o 
  -5   3   6       21.80       20.76      2.03 o 
  -4   3   6      222.89      198.52      5.41 o 
  -3   3   6        0.00       -0.57      0.38 o 
  -2   3   6      162.98      167.24      2.59 o 
  -1   3   6     2996.94     3345.01     35.83 o 
   0   3   6      114.81      123.73      2.05 o 
   1   3   6      347.78      381.15      4.81 o 
   2   3   6      158.87      164.48      3.11 o 
   3   3   6        0.01        0.18      0.39 o 
   4   3   6       18.46       21.57      1.48 o 
   5   3   6       12.55       17.40      2.61 o 
  -6   4   6        4.58        3.53      1.32 o 
  -5   4   6        7.56       10.12      1.57 o 
  -4   4   6        5.77        6.39      1.21 o 
  -3   4   6        2.23        3.12      0.63 o 
  -2   4   6      135.38      146.22      2.39 o 
  -1   4   6      116.18      134.69      2.25 o 
   0   4   6      140.46      137.54      2.90 o 
   1   4   6       49.67       45.12      1.46 o 
   2   4   6        6.97        6.69      0.65 o 
   3   4   6       11.46       10.36      1.05 o 
   4   4   6        1.04        1.86      1.03 o 
   5   4   6        4.05        2.30      1.38 o 
  -5   5   6        0.13        1.14      1.18 o 
  -4   5   6       11.74       11.76      1.55 o 
  -3   5   6      135.11      130.20      3.53 o 
  -2   5   6      278.95      289.01      4.03 o 
  -1   5   6        7.21       10.75      0.64 o 
   0   5   6      116.81      116.60      3.44 o 
   1   5   6       64.64       54.31      1.71 o 
   2   5   6       11.42       10.72      1.15 o 
   3   5   6      221.96      219.97      7.03 o 
   4   5   6        4.08        4.73      1.08 o 
   5   5   6        3.23        3.27      1.69 o 
  -5   6   6        1.31        2.23      1.19 o 
  -4   6   6        0.21       -0.28      0.68 o 
  -3   6   6      241.78      236.52      6.16 o 
  -2   6   6        6.75        8.25      0.78 o 
  -1   6   6       55.25       48.62      1.07 o 
   0   6   6     1463.17     1620.29     17.96 o 
   1   6   6        5.12        4.93      0.77 o 
   2   6   6       19.80       19.89      1.60 o 
   3   6   6      203.74      204.41      4.37 o 
   4   6   6        0.43       -0.28      1.13 o 
   5   6   6        0.22       -0.50      0.96 o 
  -5   7   6        3.05        3.59      0.89 o 
  -4   7   6       29.63       32.88      3.76 o 
  -3   7   6      681.76      689.45     11.13 o 
  -2   7   6        9.79       11.18      0.78 o 
  -1   7   6      214.88      219.86      2.92 o 
   0   7   6      288.64      278.93      5.65 o 
   1   7   6       20.55       15.10      1.02 o 
   2   7   6       56.04       50.47      2.31 o 
   3   7   6      254.60      275.87      9.36 o 
   4   7   6        0.46        2.97      1.09 o 
   5   7   6        0.01       -0.79      0.90 o 
  -5   8   6        7.57        7.23      1.09 o 
  -4   8   6       47.28       46.92      2.00 o 
  -3   8   6      216.17      204.13      3.64 o 
  -2   8   6        0.16       -0.11      0.35 o 
  -1   8   6        0.06        0.35      0.29 o 
   0   8   6      463.41      452.09      6.39 o 
   1   8   6       63.83       56.78      1.88 o 
   2   8   6       32.20       33.99      2.12 o 
   3   8   6       31.78       32.22      2.16 o 
   4   8   6        0.07        2.46      1.01 o 
   5   8   6        0.43       -0.23      0.99 o 
  -5   9   6        1.54        3.34      0.82 o 
  -4   9   6        0.66        0.28      0.61 o 
  -3   9   6       14.22       13.40      1.01 o 
  -2   9   6       36.02       36.62      1.28 o 
  -1   9   6       49.88       49.65      2.00 o 
   0   9   6       53.05       49.30      1.75 o 
   1   9   6       49.72       44.68      1.73 o 
   2   9   6       42.65       35.19      2.20 o 
   3   9   6        2.02        1.64      0.90 o 
   4   9   6        4.43        3.64      1.64 o 
  -5  10   6        4.06        6.73      1.13 o 
  -4  10   6        4.11        2.72      0.78 o 
  -3  10   6        3.46        3.99      0.96 o 
  -2  10   6      215.72      207.30      3.54 o 
  -1  10   6        2.00        1.95      0.48 o 
   0  10   6       15.65       15.02      1.13 o 
   1  10   6        2.96        3.68      0.74 o 
   2  10   6      344.97      343.31      7.88 o 
   3  10   6        3.36        1.38      0.87 o 
   4  10   6        2.40        3.92      1.85 o 
  -5  11   6       16.21       16.13      1.97 o 
  -4  11   6        5.37        4.96      0.94 o 
  -3  11   6       16.99       19.96      1.20 o 
  -2  11   6      357.33      357.11      5.29 o 
  -1  11   6       36.46       37.30      1.31 o 
   0  11   6        7.82        9.88      1.03 o 
   1  11   6        4.70        4.00      0.83 o 
   2  11   6       60.50       54.73      3.32 o 
   3  11   6        1.70        3.32      1.02 o 
   4  11   6       16.48       22.02      3.36 o 
  -4  12   6        0.64        1.60      0.60 o 
  -3  12   6       11.50       15.38      1.14 o 
  -2  12   6      459.60      471.67      7.78 o 
  -1  12   6       23.70       24.68      1.17 o 
   0  12   6        0.85        0.55      0.60 o 
   1  12   6      439.09      407.41      7.14 o 
   2  12   6        9.14        8.08      1.36 o 
   3  12   6        0.27        1.11      0.90 o 
   4  12   6        1.48        4.70      2.16 o 
  -4  13   6        2.68        4.35      0.81 o 
  -3  13   6        2.54        2.65      0.77 o 
  -2  13   6        7.66        7.49      1.06 o 
  -1  13   6        7.59        6.69      1.57 o 
   0  13   6       31.91       32.53      1.77 o 
   1  13   6        0.07        1.00      0.93 o 
   2  13   6       29.06       28.54      2.54 o 
   3  13   6        4.27        5.21      1.24 o 
   4  13   6        1.13        1.70      1.78 o 
  -4  14   6        3.12        4.07      0.91 o 
  -3  14   6        0.75        0.67      0.66 o 
  -2  14   6        2.13        1.79      1.25 o 
  -1  14   6        0.01        0.39      0.64 o 
   0  14   6       54.81       54.34      2.17 o 
   1  14   6       33.35       31.58      2.39 o 
   2  14   6        0.92        1.24      0.87 o 
   3  14   6        2.90        4.28      2.02 o 
  -4  15   6       13.33       16.28      1.92 o 
  -3  15   6       18.26       17.59      1.52 o 
  -2  15   6        1.80        1.28      0.97 o 
  -1  15   6      248.40      258.95      6.27 o 
   0  15   6       30.86       27.65      1.79 o 
   1  15   6       23.28       29.44      2.41 o 
   2  15   6       23.19       24.37      2.26 o 
   3  15   6        0.53        3.23      2.01 o 
  -3  16   6        8.01        6.91      1.06 o 
  -2  16   6        1.11        1.05      0.84 o 
  -1  16   6      110.37      118.00      4.94 o 
   0  16   6      185.33      171.51      4.30 o 
   1  16   6        1.69        3.46      1.23 o 
   2  16   6        2.28        1.77      1.83 o 
   3  16   6       15.85       18.97      3.53 o 
  -3  17   6        0.82        1.98      1.00 o 
  -2  17   6        2.95        2.10      1.10 o 
  -1  17   6        0.72        1.21      1.17 o 
   0  17   6        0.72        1.93      1.15 o 
   1  17   6        0.50        1.57      1.02 o 
   2  17   6        0.07        0.53      1.41 o 
  -2  18   6       14.66       19.01      2.29 o 
  -1  18   6        7.40        9.65      4.67 o 
   0  18   6        4.30        4.93      1.01 o 
   1  18   6        5.88       10.59      1.80 o 
   2  18   6        0.13        0.61      1.00 o 
  -1  19   6        4.12        5.54      1.42 o 
   0  19   6        7.60       10.12      1.35 o 
   1  19   6        6.74        8.80      1.75 o 
  -6   1   7        0.14        0.69      1.03 o 
  -5   1   7       44.87       52.03      2.76 o 
  -4   1   7        0.40        0.07      0.68 o 
  -3   1   7        5.38        4.89      0.91 o 
  -2   1   7        0.36        0.45      0.31 o 
  -1   1   7        1.41        0.76      0.32 o 
   0   1   7       12.45       12.07      0.66 o 
   1   1   7       45.76       52.92      1.23 o 
   2   1   7      147.73      154.04      2.67 o 
   3   1   7       15.78       14.60      0.93 o 
   4   1   7        0.37        0.62      0.88 o 
  -5   2   7        3.34        3.17      1.38 o 
  -4   2   7       32.82       28.84      2.44 o 
  -3   2   7        0.15        0.97      0.61 o 
  -2   2   7      542.54      571.01      7.02 o 
  -1   2   7       10.26        8.12      0.65 o 
   0   2   7      181.34      201.17      2.98 o 
   1   2   7      259.35      291.38      3.95 o 
   2   2   7        0.36        0.34      0.41 o 
   3   2   7        6.24        8.26      1.19 o 
   4   2   7       30.82       37.00      1.87 o 
  -5   3   7        0.33        0.01      0.80 o 
  -4   3   7       22.84       21.51      2.64 o 
  -3   3   7       13.24       10.90      1.27 o 
  -2   3   7        0.87        1.14      0.35 o 
  -1   3   7       76.68       94.97      1.83 o 
   0   3   7        1.58        0.66      0.31 o 
   1   3   7       45.02       42.01      1.05 o 
   2   3   7       49.10       49.77      2.21 o 
   3   3   7       10.66       10.16      1.04 o 
   4   3   7       28.26       31.36      1.80 o 
   5   3   7        3.08        2.93      1.59 o 
  -5   4   7        0.60       -0.06      0.86 o 
  -4   4   7        0.00        0.65      0.83 o 
  -3   4   7        5.83        6.18      0.89 o 
  -2   4   7        9.27        8.21      0.63 o 
  -1   4   7       73.51       72.36      1.99 o 
   0   4   7      310.95      331.13      4.43 o 
   1   4   7       14.11       18.74      1.07 o 
   2   4   7        0.25        0.40      0.57 o 
   3   4   7       52.88       59.98      2.15 o 
   4   4   7       47.84       48.86      2.08 o 
   5   4   7        0.18        0.39      1.64 o 
  -5   5   7        3.79        4.62      1.69 o 
  -4   5   7        7.88        8.18      1.83 o 
  -3   5   7      128.96      124.97      2.97 o 
  -2   5   7        0.61        1.27      0.51 o 
  -1   5   7      218.50      213.36      3.25 o 
   0   5   7        3.46        5.07      0.49 o 
   1   5   7        6.43        7.18      0.90 o 
   2   5   7        9.45        9.67      1.18 o 
   3   5   7      368.20      378.06      6.76 o 
   4   5   7       11.67       11.37      1.36 o 
   5   5   7        5.48        6.27      1.41 o 
  -5   6   7        0.38        0.05      0.86 o 
  -4   6   7        8.20        7.51      1.37 o 
  -3   6   7      122.72      112.94      3.46 o 
  -2   6   7       24.10       22.75      1.23 o 
  -1   6   7      319.52      311.06      3.80 o 
   0   6   7      453.49      509.80      6.41 o 
   1   6   7      109.99      105.95      3.96 o 
   2   6   7        8.05        6.22      1.05 o 
   3   6   7       83.86       80.71      4.40 o 
   4   6   7        6.60        6.74      1.08 o 
   5   6   7        2.15        2.43      1.19 o 
  -5   7   7        0.44        1.03      0.90 o 
  -4   7   7        7.93        9.59      1.46 o 
  -3   7   7        0.17       -0.75      0.55 o 
  -2   7   7        9.35        8.63      0.72 o 
  -1   7   7       54.57       52.66      4.04 o 
   0   7   7      203.34      221.55      5.34 o 
   1   7   7        3.08        1.82      0.53 o 
   2   7   7       73.74       64.50      2.73 o 
   3   7   7        2.48        2.18      1.31 o 
   4   7   7        6.93        5.83      1.37 o 
  -5   8   7        0.02        1.30      0.75 o 
  -4   8   7        8.81       12.65      1.28 o 
  -3   8   7        3.85        3.91      0.66 o 
  -2   8   7      159.09      153.84      2.83 o 
  -1   8   7      111.52      109.95      2.21 o 
   0   8   7        1.15        1.83      0.78 o 
   1   8   7       16.60       16.58      1.22 o 
   2   8   7        0.00        1.46      0.77 o 
   3   8   7       22.69       24.13      2.04 o 
   4   8   7       20.68       24.30      3.41 o 
  -5   9   7        8.77       12.36      1.41 o 
  -4   9   7       31.45       31.17      1.82 o 
  -3   9   7       67.32       61.47      1.85 o 
  -2   9   7      283.12      284.33      4.40 o 
  -1   9   7       83.16       85.10      1.95 o 
   0   9   7       73.64       80.29      2.35 o 
   1   9   7      265.40      258.35      8.97 o 
   2   9   7      163.70      155.42      4.72 o 
   3   9   7       18.07       23.12      2.12 o 
   4   9   7        1.63        0.64      1.49 o 
  -5  10   7        0.00        1.17      0.81 o 
  -4  10   7       30.88       29.33      1.81 o 
  -3  10   7       51.24       46.41      1.63 o 
  -2  10   7        2.55        3.75      0.83 o 
  -1  10   7      141.04      141.12      2.71 o 
   0  10   7       36.47       36.23      1.64 o 
   1  10   7       39.16       36.47      1.78 o 
   2  10   7      444.99      447.81      9.72 o 
   3  10   7        1.98        2.17      0.94 o 
   4  10   7        8.62        9.14      2.38 o 
  -5  11   7        3.09        2.04      0.84 o 
  -4  11   7        1.38        1.55      0.74 o 
  -3  11   7        5.10        4.32      0.88 o 
  -2  11   7        0.00        0.62      0.62 o 
  -1  11   7        6.69        7.11      0.94 o 
   0  11   7      146.62      142.13      3.47 o 
   1  11   7        9.03        9.17      1.11 o 
   2  11   7       84.24       76.80      3.30 o 
   3  11   7        0.00        1.03      0.86 o 
   4  11   7        1.09       -0.22      1.59 o 
  -4  12   7       14.41       17.42      1.51 o 
  -3  12   7        0.91        1.04      0.70 o 
  -2  12   7       11.20       13.14      1.23 o 
  -1  12   7      137.74      158.62      3.75 o 
   0  12   7        8.30        7.92      1.05 o 
   1  12   7        3.58        3.69      0.85 o 
   2  12   7       20.25       17.92      2.40 o 
   3  12   7       22.57       25.11      2.24 o 
   4  12   7        0.00       -0.10      1.52 o 
  -4  13   7        3.35        4.03      1.14 o 
  -3  13   7        5.04        4.92      0.92 o 
  -2  13   7       76.06       76.28      2.85 o 
  -1  13   7      227.74      233.09      4.88 o 
   0  13   7       21.76       21.57      1.77 o 
   1  13   7      113.10      109.00      3.21 o 
   2  13   7        1.03        0.39      0.82 o 
   3  13   7       11.33       13.81      1.85 o 
  -4  14   7        2.54        6.53      1.14 o 
  -3  14   7        8.10        9.42      1.21 o 
  -2  14   7       20.30       21.58      1.94 o 
  -1  14   7       99.86      100.56      4.17 o 
   0  14   7        0.86        1.57      0.75 o 
   1  14   7      110.40      102.41      3.67 o 
   2  14   7       43.80       42.62      3.10 o 
   3  14   7        0.00        0.16      0.97 o 
  -3  15   7        1.31        0.44      0.69 o 
  -2  15   7        3.22        3.03      0.99 o 
  -1  15   7        1.85        2.66      0.83 o 
   0  15   7        0.02       -0.35      0.61 o 
   1  15   7      104.92       98.33      4.04 o 
   2  15   7        0.42        1.04      0.94 o 
   3  15   7        0.23        2.45      1.94 o 
  -3  16   7        5.43        7.67      1.07 o 
  -2  16   7        3.20        5.38      1.28 o 
  -1  16   7        0.65        0.51      0.89 o 
   0  16   7       15.85       19.00      1.96 o 
   1  16   7        4.87        3.55      3.11 o 
   2  16   7       18.15       21.15      2.95 o 
  -3  17   7       10.51       15.87      2.04 o 
  -2  17   7        0.08        0.93      1.09 o 
  -1  17   7        1.81        1.40      1.03 o 
   0  17   7       26.76       29.39      2.01 o 
   1  17   7        6.89        6.78      3.35 o 
   2  17   7        5.47        7.26      1.54 o 
  -2  18   7        0.28        0.85      1.12 o 
  -1  18   7       21.07       22.22      2.28 o 
   0  18   7      140.52      140.41      4.99 o 
   1  18   7        3.80        6.40      1.53 o 
  -1  19   7        2.20        4.63      1.36 o 
   0  19   7        4.27        4.18      1.06 o 
  -5   0   8       55.11       58.12      4.21 o 
  -4   0   8        3.19        4.36      1.59 o 
  -3   0   8        0.23        0.98      0.81 o 
  -2   0   8      340.93      331.50     13.68 o 
  -1   0   8      696.91      734.30     12.47 o 
   0   0   8       20.25       19.79      1.18 o 
   1   0   8      274.24      263.83      5.33 o 
   2   0   8      382.37      371.22     11.08 o 
   3   0   8        0.53        0.70      1.06 o 
   4   0   8        2.87        2.83      1.44 o 
  -5   1   8        1.94        4.23      1.25 o 
  -4   1   8        9.41       12.98      3.27 o 
  -3   1   8        4.79        4.43      0.94 o 
  -2   1   8       17.57       13.17      0.85 o 
  -1   1   8      216.17      244.77      3.61 o 
   0   1   8       21.57       23.88      0.91 o 
   1   1   8       21.06       21.34      0.83 o 
   2   1   8       87.10       74.98      3.57 o 
   3   1   8        0.87        2.13      0.65 o 
   4   1   8        0.00       -0.74      0.73 o 
  -5   2   8        5.49        6.52      1.38 o 
  -4   2   8       10.10       11.26      1.48 o 
  -3   2   8        0.00        0.34      1.28 o 
  -2   2   8       53.55       57.29      1.44 o 
  -1   2   8       32.66       28.29      1.01 o 
   0   2   8       81.36       63.76      1.69 o 
   1   2   8       15.83       17.58      0.83 o 
   2   2   8       28.86       26.05      1.79 o 
   3   2   8       20.22       22.33      2.55 o 
   4   2   8       20.60       19.29      3.92 o 
  -5   3   8        0.01       -0.15      0.84 o 
  -4   3   8       41.20       37.11      4.32 o 
  -3   3   8        5.83        7.10      1.12 o 
  -2   3   8       21.09       23.38      0.97 o 
  -1   3   8       68.20       66.86      2.42 o 
   0   3   8      109.15      111.10      2.07 o 
   1   3   8      286.85      295.63      5.06 o 
   2   3   8       10.12       13.56      1.39 o 
   3   3   8        8.20       10.93      1.12 o 
   4   3   8      123.84      120.57      3.40 o 
   5   3   8        2.75        3.50      1.91 o 
  -5   4   8        0.73        0.76      1.04 o 
  -4   4   8       73.85       67.86      5.83 o 
  -3   4   8        6.56        7.18      1.16 o 
  -2   4   8       29.28       27.47      1.29 o 
  -1   4   8       14.90       14.78      0.80 o 
   0   4   8      660.29      647.44      7.91 o 
   1   4   8       26.73       33.91      1.67 o 
   2   4   8        4.24        3.43      0.85 o 
   3   4   8        3.90        5.10      1.11 o 
   4   4   8       60.61       63.55      4.42 o 
  -5   5   8        0.36        0.88      0.93 o 
  -4   5   8       31.51       28.81      2.20 o 
  -3   5   8      197.44      201.16      5.93 o 
  -2   5   8        0.05        0.15      0.41 o 
  -1   5   8        1.59        1.02      0.36 o 
   0   5   8       51.66       56.02      1.38 o 
   1   5   8       17.54       24.10      1.28 o 
   2   5   8       11.86       10.54      1.30 o 
   3   5   8       31.30       28.10      3.11 o 
   4   5   8       12.64       15.14      1.40 o 
  -5   6   8        0.06        0.47      0.91 o 
  -4   6   8        3.76        3.39      1.57 o 
  -3   6   8        5.93        7.05      0.92 o 
  -2   6   8        1.33        2.65      0.59 o 
  -1   6   8      135.05      143.39      3.66 o 
   0   6   8      146.16      136.05      3.02 o 
   1   6   8       29.90       32.71      1.45 o 
   2   6   8       92.96       85.26     10.01 o 
   3   6   8        0.93        1.73      0.87 o 
   4   6   8        4.28        5.49      1.25 o 
  -5   7   8        1.39        2.72      1.13 o 
  -4   7   8       12.19       18.17      1.87 o 
  -3   7   8       61.16       51.03      2.54 o 
  -2   7   8        5.40        5.57      0.78 o 
  -1   7   8       22.14       22.48      0.98 o 
   0   7   8       15.88       18.67      1.19 o 
   1   7   8       11.44        9.80      0.98 o 
   2   7   8       28.51       27.01      1.97 o 
   3   7   8      105.44       95.43      3.69 o 
   4   7   8       36.49       37.67      3.61 o 
  -5   8   8        0.13        1.39      0.72 o 
  -4   8   8        0.84        1.12      0.62 o 
  -3   8   8       22.22       25.79      1.53 o 
  -2   8   8       25.40       21.54      2.02 o 
  -1   8   8       18.95       19.37      1.00 o 
   0   8   8       10.62        8.69      0.90 o 
   1   8   8       12.30       11.69      1.09 o 
   2   8   8       30.66       26.44      1.99 o 
   3   8   8      168.87      166.55     10.25 o 
   4   8   8        2.81        2.59      1.81 o 
  -5   9   8        4.31        6.29      1.10 o 
  -4   9   8        5.63       10.40      1.21 o 
  -3   9   8       40.09       41.19      1.89 o 
  -2   9   8      167.58      170.65      3.74 o 
  -1   9   8       11.50       10.97      0.89 o 
   0   9   8        0.11        0.22      0.49 o 
   1   9   8      149.38      141.91      4.20 o 
   2   9   8        0.70        1.24      1.23 o 
   3   9   8       15.58       14.83      2.38 o 
   4   9   8        0.59        0.14      1.50 o 
  -5  10   8        0.20       -0.54      0.73 o 
  -4  10   8       24.84       29.09      1.81 o 
  -3  10   8        0.53        0.27      0.60 o 
  -2  10   8        0.39        0.50      0.57 o 
  -1  10   8        3.86        2.21      0.72 o 
   0  10   8        3.77        4.61      0.86 o 
   1  10   8        1.74        2.69      0.75 o 
   2  10   8       14.37       13.40      1.66 o 
   3  10   8        2.12        3.76      1.13 o 
   4  10   8       10.90        9.95      2.55 o 
  -4  11   8        3.16        3.43      1.17 o 
  -3  11   8        2.54        4.19      1.43 o 
  -2  11   8        1.24        1.93      0.67 o 
  -1  11   8        8.15        9.79      1.09 o 
   0  11   8        9.95        8.99      1.56 o 
   1  11   8       69.99       58.55      4.36 o 
   2  11   8        1.16        2.30      0.95 o 
   3  11   8       13.89       13.50      2.27 o 
   4  11   8        2.79        3.48      1.90 o 
  -4  12   8        0.58        0.69      0.97 o 
  -3  12   8        2.16        0.88      0.71 o 
  -2  12   8        0.46        0.95      0.60 o 
  -1  12   8       11.69       13.32      1.27 o 
   0  12   8        1.87        0.92      0.70 o 
   1  12   8       78.14       72.14      2.54 o 
   2  12   8       57.30       51.36      2.83 o 
   3  12   8        2.58        1.90      0.99 o 
  -4  13   8        0.35        0.33      1.02 o 
  -3  13   8        0.17        1.22      0.71 o 
  -2  13   8        0.66       -0.07      1.25 o 
  -1  13   8       28.39       28.61      2.89 o 
   0  13   8        0.14       -0.27      0.62 o 
   1  13   8        0.13        1.68      0.74 o 
   2  13   8       32.49       28.55      4.35 o 
   3  13   8        1.73        1.36      1.14 o 
  -4  14   8        0.05       -0.17      0.85 o 
  -3  14   8        0.17        0.94      1.06 o 
  -2  14   8        0.80        0.19      0.82 o 
  -1  14   8        2.45        4.53      1.20 o 
   0  14   8        1.22        2.16      0.81 o 
   1  14   8        0.52       -0.12      0.88 o 
   2  14   8        2.98        5.37      1.32 o 
   3  14   8        0.00        0.66      1.13 o 
  -3  15   8        0.31        1.18      0.98 o 
  -2  15   8        1.01        3.10      1.10 o 
  -1  15   8        0.06        0.11      0.94 o 
   0  15   8       90.87       92.85      4.53 o 
   1  15   8        0.70        1.51      0.84 o 
   2  15   8        0.00        0.89      1.01 o 
  -3  16   8        0.31        0.31      0.94 o 
  -2  16   8        2.54        3.23      1.19 o 
  -1  16   8       14.84       12.99      1.86 o 
   0  16   8        0.24        0.01      1.00 o 
   1  16   8       17.82       20.12      2.27 o 
   2  16   8        4.59        4.49      2.34 o 
  -2  17   8        0.37       -0.86      1.11 o 
  -1  17   8        4.48        4.17      1.33 o 
   0  17   8        0.02        1.83      1.18 o 
   1  17   8        0.21       -0.08      0.97 o 
  -1  18   8        0.92        2.91      1.32 o 
   0  18   8        1.75        3.79      1.12 o 
   1  18   8        1.18        2.88      1.32 o 
  -5   1   9       13.78       14.17      1.84 o 
  -4   1   9        4.84        5.23      1.13 o 
  -3   1   9        6.76        6.39      2.40 o 
  -2   1   9       14.26       12.53      0.80 o 
  -1   1   9        3.69        3.10      0.50 o 
   0   1   9        0.41        2.39      0.46 o 
   1   1   9      215.99      223.96      3.43 o 
   2   1   9        9.01        7.90      1.19 o 
   3   1   9        0.34        0.77      0.76 o 
   4   1   9       50.80       52.33      2.84 o 
  -5   2   9       30.62       32.60      3.59 o 
  -4   2   9        0.45        1.29      0.88 o 
  -3   2   9       24.38       23.85      1.80 o 
  -2   2   9        0.92        2.27      0.48 o 
  -1   2   9      178.35      177.85      2.99 o 
   0   2   9       95.53       80.36      1.75 o 
   1   2   9       18.50       18.30      1.10 o 
   2   2   9       16.33       17.04      1.94 o 
   3   2   9       19.96       19.25      1.76 o 
   4   2   9        0.90        1.77      1.07 o 
  -5   3   9        9.22       10.25      1.62 o 
  -4   3   9        4.14        2.87      0.98 o 
  -3   3   9       61.58       52.20      2.38 o 
  -2   3   9       31.68       31.31      1.42 o 
  -1   3   9       39.53       45.56      1.34 o 
   0   3   9       54.54       51.96      1.39 o 
   1   3   9        5.03        5.71      0.85 o 
   2   3   9       30.61       31.75      2.09 o 
   3   3   9        3.10        6.18      1.25 o 
   4   3   9        0.05        2.62      0.96 o 
  -5   4   9        0.76        3.18      1.21 o 
  -4   4   9       14.25       12.34      1.57 o 
  -3   4   9       30.22       33.77      2.14 o 
  -2   4   9        0.21        0.28      0.60 o 
  -1   4   9        0.19        0.03      0.33 o 
   0   4   9       32.39       29.57      1.69 o 
   1   4   9       46.85       42.91      1.60 o 
   2   4   9        8.00        6.25      1.99 o 
   3   4   9       98.72       94.86      3.65 o 
   4   4   9        0.20        0.47      0.83 o 
  -5   5   9        3.34        5.07      1.29 o 
  -4   5   9        0.52        1.79      0.88 o 
  -3   5   9      153.10      137.25      5.50 o 
  -2   5   9        0.02        0.56      0.48 o 
  -1   5   9        6.83        7.94      0.79 o 
   0   5   9       47.83       46.88      1.67 o 
   1   5   9        7.36        6.10      0.80 o 
   2   5   9       18.50       19.73      1.72 o 
   3   5   9       17.82       20.16      1.93 o 
   4   5   9        7.36        7.55      1.69 o 
  -5   6   9        0.41       -0.36      0.93 o 
  -4   6   9      138.42      124.04     10.30 o 
  -3   6   9        0.78        0.40      0.67 o 
  -2   6   9       16.19       14.63      1.11 o 
  -1   6   9        2.74        2.32      0.47 o 
   0   6   9      122.27      115.21      2.82 o 
   1   6   9        1.18        0.07      0.47 o 
   2   6   9        8.29        6.34      1.73 o 
   3   6   9       24.36       27.02      2.18 o 
   4   6   9       22.46       19.25      2.21 o 
  -5   7   9        0.46        1.16      1.05 o 
  -4   7   9        2.73        5.72      1.31 o 
  -3   7   9       29.37       27.41      1.63 o 
  -2   7   9       14.97       14.40      1.15 o 
  -1   7   9        4.18        4.95      0.61 o 
   0   7   9       29.85       31.83      1.49 o 
   1   7   9       15.67       18.17      1.28 o 
   2   7   9       73.95       68.49      3.01 o 
   3   7   9       10.97       13.43      1.82 o 
   4   7   9        2.66        2.92      2.45 o 
  -5   8   9        0.19        1.64      0.83 o 
  -4   8   9        0.76        1.76      1.09 o 
  -3   8   9        0.24        1.30      0.68 o 
  -2   8   9        0.41        0.34      0.50 o 
  -1   8   9        3.58        4.37      0.76 o 
   0   8   9        4.22        4.13      0.73 o 
   1   8   9        4.90        3.57      0.78 o 
   2   8   9        2.27        3.13      1.02 o 
   3   8   9        3.01        4.69      1.18 o 
   4   8   9        3.56        4.10      1.36 o 
  -5   9   9        0.51        2.13      0.90 o 
  -4   9   9       36.74       36.45      2.56 o 
  -3   9   9       10.64        9.10      1.12 o 
  -2   9   9       23.18       19.80      2.23 o 
  -1   9   9        5.89        5.00      1.19 o 
   0   9   9       69.89       67.14      2.26 o 
   1   9   9       38.48       39.08      1.74 o 
   2   9   9       52.42       46.51      2.57 o 
   3   9   9        0.50        0.39      0.87 o 
   4   9   9        0.44        1.16      1.83 o 
  -4  10   9       35.52       38.00      3.82 o 
  -3  10   9        7.63        5.60      0.97 o 
  -2  10   9       55.23       49.94      2.71 o 
  -1  10   9        0.97        1.19      0.64 o 
   0  10   9        3.60        2.80      0.97 o 
   1  10   9       29.39       29.79      1.75 o 
   2  10   9       11.00       11.83      1.64 o 
   3  10   9        2.15        3.50      1.16 o 
  -4  11   9       15.49       19.78      2.07 o 
  -3  11   9        7.83        8.78      1.33 o 
  -2  11   9      118.97      111.12      3.03 o 
  -1  11   9        2.66        2.72      0.81 o 
   0  11   9        0.66        1.58      0.84 o 
   1  11   9        0.79        1.37      0.67 o 
   2  11   9       20.06       15.44      1.84 o 
   3  11   9        9.45        9.08      1.58 o 
  -4  12   9        2.08        1.41      2.03 o 
  -3  12   9        2.00        1.99      0.79 o 
  -2  12   9        6.79        6.60      1.97 o 
  -1  12   9       33.58       33.01      1.84 o 
   0  12   9        1.80        2.15      0.80 o 
   1  12   9       35.53       32.28      1.91 o 
   2  12   9        4.04        4.68      1.19 o 
   3  12   9        0.94        1.82      1.15 o 
  -4  13   9       10.14       12.17      1.80 o 
  -3  13   9        0.45        1.04      0.79 o 
  -2  13   9        0.14        0.28      1.44 o 
  -1  13   9        4.72        5.09      1.29 o 
   0  13   9        2.05        2.93      0.85 o 
   1  13   9        1.58        3.06      0.86 o 
   2  13   9       11.38       10.14      1.70 o 
   3  13   9        9.86       12.37      1.95 o 
  -3  14   9        4.01        5.27      1.42 o 
  -2  14   9       17.58       19.32      1.97 o 
  -1  14   9       64.59       69.28      3.28 o 
   0  14   9        0.53       -0.27      0.63 o 
   1  14   9        0.02        0.79      0.68 o 
   2  14   9        6.07        8.90      1.61 o 
  -3  15   9        0.96        0.16      1.31 o 
  -2  15   9        6.49        6.08      1.42 o 
  -1  15   9       17.44       23.81      2.29 o 
   0  15   9       44.12       50.41      2.43 o 
   1  15   9        0.02       -0.04      0.65 o 
   2  15   9        0.23        0.10      1.03 o 
  -2  16   9        2.10        4.71      1.29 o 
  -1  16   9        4.82        3.02      1.69 o 
   0  16   9        3.57        4.61      1.27 o 
   1  16   9        0.54        1.82      0.88 o 
   2  16   9        1.01        0.61      1.08 o 
  -2  17   9       10.90       12.01      1.92 o 
  -1  17   9        0.74        2.97      1.95 o 
   0  17   9        0.72        0.81      0.86 o 
   1  17   9        0.06       -0.18      1.10 o 
   0  18   9        6.25        9.98      1.55 o 
  -5   0  10        7.83        9.10      2.23 o 
  -4   0  10       12.24       10.72      2.10 o 
  -3   0  10       75.97       75.04      4.18 o 
  -2   0  10      595.02      594.32     10.86 o 
  -1   0  10      373.63      338.16      6.90 o 
   0   0  10       19.55       22.15      1.41 o 
   1   0  10        1.64        2.04      0.65 o 
   2   0  10        2.65        1.42      1.13 o 
   3   0  10        0.08        0.43      1.20 o 
   4   0  10       13.69       11.97      2.49 o 
  -5   1  10        0.63        2.33      1.05 o 
  -4   1  10       52.33       51.23      6.56 o 
  -3   1  10       15.93       19.20      2.01 o 
  -2   1  10       36.82       36.02      1.28 o 
  -1   1  10      499.41      497.04      6.59 o 
   0   1  10       46.05       42.36      1.31 o 
   1   1  10        4.62        4.14      0.70 o 
   2   1  10        1.06        1.20      1.25 o 
   3   1  10        9.09        9.28      1.69 o 
   4   1  10        1.29        2.14      1.05 o 
  -5   2  10        3.86        2.33      1.04 o 
  -4   2  10       27.97       27.32      2.88 o 
  -3   2  10        1.66        2.32      0.86 o 
  -2   2  10      148.30      149.81      3.34 o 
  -1   2  10      345.35      358.40      5.24 o 
   0   2  10        5.00        5.42      0.65 o 
   1   2  10        8.14        8.04      0.85 o 
   2   2  10       11.36        9.67      2.56 o 
   3   2  10        2.18        3.98      1.06 o 
   4   2  10        8.77        9.21      1.99 o 
  -5   3  10       11.92       13.34      1.80 o 
  -4   3  10        1.30        0.69      0.87 o 
  -3   3  10       70.82       64.75      2.76 o 
  -2   3  10      825.89      833.18     11.89 o 
  -1   3  10        3.43        2.43      0.52 o 
   0   3  10       29.71       27.74      1.14 o 
   1   3  10       10.43       11.11      1.35 o 
   2   3  10        3.75        4.49      1.11 o 
   3   3  10        0.40        0.14      0.68 o 
   4   3  10        2.31        3.48      1.18 o 
  -5   4  10        0.02        0.55      1.02 o 
  -4   4  10        3.92        5.22      1.19 o 
  -3   4  10       79.37       73.38      2.97 o 
  -2   4  10      175.20      163.16      3.58 o 
  -1   4  10       38.37       40.59      1.33 o 
   0   4  10       33.28       31.50      1.43 o 
   1   4  10       30.41       25.95      1.89 o 
   2   4  10       13.83       18.08      1.74 o 
   3   4  10        6.16        6.34      1.33 o 
   4   4  10        3.18        2.32      1.09 o 
  -5   5  10        3.06        2.55      1.15 o 
  -4   5  10       15.78       20.85      3.00 o 
  -3   5  10       21.06       13.58      1.57 o 
  -2   5  10       37.17       36.99      1.60 o 
  -1   5  10       49.37       47.85      1.47 o 
   0   5  10       39.53       41.25      2.45 o 
   1   5  10       47.19       46.61      1.80 o 
   2   5  10       43.66       45.24      2.46 o 
   3   5  10        5.03        6.48      1.29 o 
   4   5  10        2.41        2.39      2.12 o 
  -5   6  10        1.68        1.75      1.21 o 
  -4   6  10        0.99        1.11      1.15 o 
  -3   6  10        8.81        6.58      1.46 o 
  -2   6  10       16.18       14.40      1.16 o 
  -1   6  10        0.90        0.75      0.40 o 
   0   6  10       17.42       22.79      1.36 o 
   1   6  10       20.65       23.11      1.41 o 
   2   6  10        0.03       -0.69      0.60 o 
   3   6  10        3.62        5.31      1.91 o 
   4   6  10        1.80        0.45      0.88 o 
  -5   7  10        6.27        6.89      1.59 o 
  -4   7  10        4.33        4.22      1.97 o 
  -3   7  10      350.09      345.16      7.74 o 
  -2   7  10        1.87        4.41      0.80 o 
  -1   7  10       36.40       33.61      1.57 o 
   0   7  10       73.09       55.31      2.03 o 
   1   7  10       29.85       27.00      1.57 o 
   2   7  10        4.63        6.24      2.32 o 
   3   7  10        0.11        0.04      0.78 o 
   4   7  10        0.07       -0.45      1.25 o 
  -4   8  10        2.07        1.56      1.00 o 
  -3   8  10      303.54      298.63      5.80 o 
  -2   8  10       31.44       28.64      1.55 o 
  -1   8  10        1.20        0.81      0.60 o 
   0   8  10      122.74      102.28      2.87 o 
   1   8  10        4.40        4.37      1.49 o 
   2   8  10        0.06        0.31      0.72 o 
   3   8  10       16.52       13.31      2.47 o 
  -4   9  10       12.78       15.35      2.40 o 
  -3   9  10        9.40       10.23      1.23 o 
  -2   9  10       44.01       38.35      2.18 o 
  -1   9  10        8.22        9.35      1.08 o 
   0   9  10       12.97       11.08      1.13 o 
   1   9  10       14.62       14.78      1.31 o 
   2   9  10        1.10        2.21      1.43 o 
   3   9  10        0.58       -0.15      1.03 o 
  -4  10  10        5.66        9.25      1.56 o 
  -3  10  10       36.42       35.03      2.39 o 
  -2  10  10       44.10       41.28      2.44 o 
  -1  10  10       44.02       42.76      3.09 o 
   0  10  10       47.29       43.61      1.98 o 
   1  10  10        6.59        7.68      1.96 o 
   2  10  10        1.12        1.20      1.41 o 
   3  10  10        0.32       -0.34      1.33 o 
  -4  11  10       28.99       28.70      3.34 o 
  -3  11  10        0.55        1.49      0.83 o 
  -2  11  10        1.29        1.01      0.91 o 
  -1  11  10       84.17       84.70      2.73 o 
   0  11  10        4.91        6.97      1.18 o 
   1  11  10        2.84        3.95      0.83 o 
   2  11  10        3.33        2.37      1.11 o 
   3  11  10        0.62        0.81      1.30 o 
  -4  12  10       52.35       52.40      4.10 o 
  -3  12  10       36.62       39.57      2.15 o 
  -2  12  10       14.44       16.84      1.96 o 
  -1  12  10       20.75       19.49      2.87 o 
   0  12  10        2.97        3.41      0.85 o 
   1  12  10        0.84        0.48      0.67 o 
   2  12  10       15.98       15.41      2.31 o 
   3  12  10        0.00        0.58      0.97 o 
  -3  13  10        0.00        0.36      0.99 o 
  -2  13  10       24.33       23.81      2.61 o 
  -1  13  10       33.47       28.12      2.30 o 
   0  13  10        7.29        9.39      1.25 o 
   1  13  10       11.24       11.91      1.39 o 
   2  13  10        2.08        2.29      1.14 o 
  -3  14  10        0.84        2.44      1.14 o 
  -2  14  10        0.03        0.45      0.98 o 
  -1  14  10        3.92        4.01      1.30 o 
   0  14  10        0.07        1.17      0.75 o 
   1  14  10        0.99        1.10      0.77 o 
   2  14  10        0.00        0.06      1.48 o 
  -2  15  10       25.44       23.79      2.36 o 
  -1  15  10        3.92        5.42      1.76 o 
   0  15  10        1.65        1.94      1.58 o 
   1  15  10        0.82        1.75      0.98 o 
   2  15  10        6.10        7.36      1.68 o 
  -2  16  10        6.31        7.11      1.67 o 
  -1  16  10        5.82        7.17      1.68 o 
   0  16  10        8.65       14.20      2.13 o 
   1  16  10        7.88       11.79      2.13 o 
  -1  17  10        5.08        6.76      1.79 o 
   0  17  10        0.61        2.03      1.03 o 
  -5   1  11        1.46        2.86      1.20 o 
  -4   1  11        0.40       -0.42      0.87 o 
  -3   1  11      123.46      122.39      4.00 o 
  -2   1  11        8.88        8.71      0.99 o 
  -1   1  11      745.66      734.59      9.26 o 
   0   1  11       22.17       20.25      1.03 o 
   1   1  11       19.04       17.85      2.16 o 
   2   1  11       63.09       65.56      3.93 o 
   3   1  11        2.64        2.25      0.94 o 
   4   1  11        0.17       -0.35      1.66 o 
  -5   2  11        1.85        0.71      1.06 o 
  -4   2  11       92.51       84.42      4.77 o 
  -3   2  11        0.88        1.73      1.33 o 
  -2   2  11        6.26        6.77      0.98 o 
  -1   2  11      588.59      554.35      7.33 o 
   0   2  11       17.26       14.35      1.71 o 
   1   2  11        2.30        2.92      0.64 o 
   2   2  11       54.38       48.59      2.61 o 
   3   2  11       11.53       12.51      1.71 o 
   4   2  11        4.45        7.45      1.54 o 
  -5   3  11        3.29        3.54      1.22 o 
  -4   3  11       14.43       10.82      1.57 o 
  -3   3  11       18.74       12.67      2.79 o 
  -2   3  11      143.20      154.93      3.53 o 
  -1   3  11       29.13       27.60      1.23 o 
   0   3  11      580.03      554.12      8.67 o 
   1   3  11        9.08        9.66      1.01 o 
   2   3  11        0.62        0.13      0.77 o 
   3   3  11        0.07       -0.57      1.23 o 
   4   3  11        0.61        0.50      0.95 o 
  -5   4  11        0.44       -0.02      0.93 o 
  -4   4  11        3.38        6.20      2.54 o 
  -3   4  11      106.85       90.27      3.38 o 
  -2   4  11       89.71       80.23      2.45 o 
  -1   4  11       13.21       13.52      0.95 o 
   0   4  11      484.23      453.97      7.45 o 
   1   4  11       40.43       34.80      1.69 o 
   2   4  11        6.07        7.66      1.31 o 
   3   4  11        0.71        2.54      1.00 o 
   4   4  11        1.31        3.71      2.70 o 
  -5   5  11        3.65        2.84      1.21 o 
  -4   5  11        8.57        9.10      1.64 o 
  -3   5  11       83.34       83.84      4.79 o 
  -2   5  11      309.01      301.84      8.19 o 
  -1   5  11       10.03        9.20      0.84 o 
   0   5  11       16.44       16.92      1.25 o 
   1   5  11      204.96      188.83      4.15 o 
   2   5  11        3.36        2.95      1.04 o 
   3   5  11        0.83        2.02      1.37 o 
   4   5  11        1.44        3.94      1.25 o 
  -4   6  11        9.40       13.48      1.80 o 
  -3   6  11       28.81       26.83      2.11 o 
  -2   6  11      268.24      246.42      4.86 o 
  -1   6  11      126.56      122.89      3.10 o 
   0   6  11        0.08       -0.16      0.48 o 
   1   6  11       78.75       64.56      2.26 o 
   2   6  11        4.92        6.91      1.32 o 
   3   6  11        3.55        2.19      1.07 o 
  -4   7  11        5.20        6.48      1.38 o 
  -3   7  11       28.89       31.07      2.24 o 
  -2   7  11        3.03        7.76      1.01 o 
  -1   7  11       24.79       27.41      1.58 o 
   0   7  11       28.87       29.21      1.62 o 
   1   7  11      105.18      115.54      3.19 o 
   2   7  11        0.08        0.00      0.74 o 
   3   7  11        1.89        3.25      1.12 o 
  -4   8  11       15.39       14.81      3.78 o 
  -3   8  11        7.69        6.40      1.23 o 
  -2   8  11      125.80      106.77      4.57 o 
  -1   8  11       38.54       33.84      1.82 o 
   0   8  11       12.84       10.49      1.16 o 
   1   8  11      137.93      138.08      5.78 o 
   2   8  11        2.21        2.18      1.02 o 
   3   8  11        0.27       -0.06      0.84 o 
  -4   9  11       21.52       22.64      2.28 o 
  -3   9  11       29.59       28.43      2.18 o 
  -2   9  11        1.76        2.24      1.00 o 
  -1   9  11        5.84        5.43      1.39 o 
   0   9  11       94.45       86.21      2.74 o 
   1   9  11       19.56       21.23      1.56 o 
   2   9  11       14.21       17.77      1.91 o 
   3   9  11       13.01       16.55      2.04 o 
  -4  10  11        0.13        0.36      0.97 o 
  -3  10  11       13.64       12.64      1.34 o 
  -2  10  11        2.00        3.35      1.15 o 
  -1  10  11       15.87       12.43      3.56 o 
   0  10  11        1.93        0.99      0.87 o 
   1  10  11        1.54        1.20      0.68 o 
   2  10  11        0.00        0.14      1.18 o 
   3  10  11        0.39       -0.08      1.02 o 
  -4  11  11       36.98       48.39      3.09 o 
  -3  11  11       30.62       36.86      2.64 o 
  -2  11  11        1.52        1.35      1.94 o 
  -1  11  11       10.36        7.27      1.34 o 
   0  11  11        6.59        6.92      1.09 o 
   1  11  11        3.06        3.43      0.87 o 
   2  11  11       47.21       51.03      3.07 o 
  -3  12  11        0.08        0.98      1.10 o 
  -2  12  11        4.69        4.39      1.30 o 
  -1  12  11       62.98       66.17      3.14 o 
   0  12  11        0.01        0.37      0.70 o 
   1  12  11        0.06        1.11      0.71 o 
   2  12  11        6.43        8.44      1.62 o 
  -3  13  11        9.65       14.29      3.48 o 
  -2  13  11        8.03        8.66      1.58 o 
  -1  13  11       35.38       39.74      2.72 o 
   0  13  11        0.35        0.19      0.88 o 
   1  13  11        9.94       11.93      2.00 o 
   2  13  11        0.13        0.72      1.02 o 
  -3  14  11        0.34        0.35      1.09 o 
  -2  14  11       14.26       16.00      2.93 o 
  -1  14  11        2.46        2.16      1.20 o 
   0  14  11        5.67        6.73      1.30 o 
   1  14  11        3.48        4.07      1.59 o 
  -2  15  11       15.89       16.52      2.17 o 
  -1  15  11        0.39        0.98      1.20 o 
   0  15  11        6.57        7.22      1.45 o 
   1  15  11        5.06        5.45      1.17 o 
  -1  16  11        1.79        1.26      1.28 o 
   0  16  11        1.94        3.51      1.32 o 
  -5   0  12        5.47        3.39      1.71 o 
  -4   0  12        1.82        1.92      1.45 o 
  -3   0  12       72.88       64.06      4.12 o 
  -2   0  12        1.30        3.15      1.27 o 
  -1   0  12      305.29      328.54      7.11 o 
   0   0  12      828.44      809.42     14.35 o 
   1   0  12        4.19        4.14      1.52 o 
   2   0  12       10.76        8.36      2.03 o 
   3   0  12        6.74       11.96      2.58 o 
  -5   1  12        0.31        1.74      1.11 o 
  -4   1  12        0.18        0.76      0.87 o 
  -3   1  12       18.52       17.92      1.81 o 
  -2   1  12       20.89       18.47      1.31 o 
  -1   1  12      287.17      279.29      4.46 o 
   0   1  12      154.30      154.72      3.58 o 
   1   1  12       72.66       70.39      5.59 o 
   2   1  12        6.11        5.08      2.06 o 
   3   1  12       11.26       12.90      1.75 o 
  -5   2  12        0.01       -0.40      0.87 o 
  -4   2  12        0.32       -0.93      0.79 o 
  -3   2  12        7.77        6.79      1.27 o 
  -2   2  12       44.89       48.29      1.93 o 
  -1   2  12      111.77      112.19      2.51 o 
   0   2  12      113.55      106.09      2.82 o 
   1   2  12       22.86       23.74      1.97 o 
   2   2  12       22.30       24.67      2.55 o 
   3   2  12       10.14       13.21      1.81 o 
  -4   3  12       12.77       14.01      2.64 o 
  -3   3  12        2.63        1.58      0.90 o 
  -2   3  12       98.38       95.25      2.74 o 
  -1   3  12       18.38       21.64      1.20 o 
   0   3  12       74.16       78.76      2.43 o 
   1   3  12       52.89       50.03      1.95 o 
   2   3  12        5.74        6.66      1.30 o 
   3   3  12        0.02       -0.96      0.83 o 
  -4   4  12        3.79        5.46      1.20 o 
  -3   4  12        6.35        6.38      1.23 o 
  -2   4  12      206.85      193.46      5.08 o 
  -1   4  12      141.33      133.31      3.33 o 
   0   4  12       43.15       41.87      2.22 o 
   1   4  12       84.02       80.35      2.56 o 
   2   4  12        0.09        0.12      0.69 o 
   3   4  12        8.00        8.03      1.60 o 
  -4   5  12        0.99        1.32      0.87 o 
  -3   5  12        2.31        2.79      1.02 o 
  -2   5  12        4.62        5.92      0.97 o 
  -1   5  12       30.81       29.83      1.62 o 
   0   5  12       35.53       31.90      3.30 o 
   1   5  12       75.87       77.17      3.31 o 
   2   5  12       10.00        8.26      1.41 o 
   3   5  12        0.55        1.25      0.94 o 
  -4   6  12        0.04        0.82      0.94 o 
  -3   6  12        7.34        7.27      2.14 o 
  -2   6  12      108.43       96.54      4.80 o 
  -1   6  12        2.33        3.37      1.14 o 
   0   6  12        0.29        1.48      0.62 o 
   1   6  12      153.27      147.47      4.34 o 
   2   6  12        0.31        1.02      0.83 o 
   3   6  12        1.41        1.36      1.11 o 
  -4   7  12        1.09        1.70      1.53 o 
  -3   7  12        0.80        1.91      0.91 o 
  -2   7  12        3.16        3.12      1.05 o 
  -1   7  12       41.51       43.19      1.89 o 
   0   7  12       66.12       57.20      2.19 o 
   1   7  12       11.74        9.84      1.24 o 
   2   7  12        3.11        2.39      1.01 o 
   3   7  12        1.77        4.76      1.36 o 
  -4   8  12        3.05        2.93      1.17 o 
  -3   8  12        4.84        2.23      0.94 o 
  -2   8  12       81.00       74.84      3.25 o 
  -1   8  12       10.11        8.67      1.06 o 
   0   8  12        9.32       11.57      1.23 o 
   1   8  12       24.41       24.99      2.45 o 
   2   8  12        0.26        1.06      0.99 o 
   3   8  12        8.44       10.03      1.68 o 
  -4   9  12        0.39       -0.14      0.94 o 
  -3   9  12       36.14       37.65      2.53 o 
  -2   9  12        1.84        3.11      1.03 o 
  -1   9  12       57.14       52.43      3.07 o 
   0   9  12       79.86       72.43      4.24 o 
   1   9  12        8.77        8.03      1.16 o 
   2   9  12       51.28       54.57      3.18 o 
  -3  10  12       39.67       40.08      4.07 o 
  -2  10  12        0.42        0.71      0.91 o 
  -1  10  12       30.96       22.13      1.97 o 
   0  10  12       13.40       10.87      2.03 o 
   1  10  12        1.20        0.81      0.76 o 
   2  10  12       20.99       17.30      1.98 o 
  -3  11  12        5.24        6.41      2.13 o 
  -2  11  12        7.84        8.59      2.03 o 
  -1  11  12        5.24        4.95      1.22 o 
   0  11  12        0.24        1.76      0.78 o 
   1  11  12       15.38       16.98      2.42 o 
   2  11  12       20.58       24.90      2.45 o 
  -3  12  12        0.07        0.27      1.09 o 
  -2  12  12       10.46       11.39      1.73 o 
  -1  12  12       23.65       19.57      2.05 o 
   0  12  12       16.84       17.30      1.62 o 
   1  12  12        4.06        5.57      1.08 o 
   2  12  12        3.47        4.06      1.44 o 
  -2  13  12       11.38        8.72      1.64 o 
  -1  13  12       11.73       10.26      1.66 o 
   0  13  12        0.06        0.71      0.75 o 
   1  13  12        0.01        0.24      0.74 o 
  -2  14  12        0.23        1.12      1.14 o 
  -1  14  12        3.35        2.53      1.74 o 
   0  14  12       20.75       21.43      1.83 o 
   1  14  12        3.26        5.32      1.16 o 
  -1  15  12        7.29        5.53      2.24 o 
   0  15  12        0.30        1.65      0.91 o 
  -4   1  13        0.42       -0.11      0.82 o 
  -3   1  13       22.04       17.70      1.86 o 
  -2   1  13        1.48        2.60      0.95 o 
  -1   1  13       11.32       11.21      0.95 o 
   0   1  13       94.66       88.84      2.65 o 
   1   1  13        4.75        4.85      1.18 o 
   2   1  13        1.02        1.87      0.88 o 
   3   1  13        1.78        1.23      1.07 o 
  -4   2  13        0.19        1.72      0.91 o 
  -3   2  13        4.14        5.65      1.20 o 
  -2   2  13       93.47       93.34      3.37 o 
  -1   2  13       13.05       15.02      1.06 o 
   0   2  13      159.34      152.22      3.62 o 
   1   2  13        8.54        8.21      1.30 o 
   2   2  13       36.13       41.38      2.81 o 
   3   2  13       28.82       32.22      2.92 o 
  -4   3  13        3.17        3.12      1.12 o 
  -3   3  13        1.45        2.88      0.97 o 
  -2   3  13       22.88       23.54      1.53 o 
  -1   3  13      176.35      181.73      4.13 o 
   0   3  13        0.12        0.56      0.53 o 
   1   3  13      101.64      105.60      4.35 o 
   2   3  13       31.23       30.72      2.47 o 
   3   3  13        5.09        5.27      1.40 o 
  -4   4  13        0.08        1.11      0.93 o 
  -3   4  13        0.06        1.04      0.88 o 
  -2   4  13       17.71       19.24      1.45 o 
  -1   4  13      106.12      100.15      4.41 o 
   0   4  13        4.97        5.23      0.86 o 
   1   4  13        2.31        2.29      0.72 o 
   2   4  13       11.20        9.14      1.55 o 
   3   4  13        0.69        1.68      1.12 o 
  -4   5  13        2.68        2.76      1.12 o 
  -3   5  13        5.06        5.54      1.50 o 
  -2   5  13        1.90        4.19      0.87 o 
  -1   5  13        0.01        1.12      0.59 o 
   0   5  13       56.89       51.78      2.93 o 
   1   5  13       30.76       30.01      1.75 o 
   2   5  13        2.16        3.18      1.20 o 
   3   5  13       10.11       15.54      2.08 o 
  -4   6  13        0.04        0.85      1.02 o 
  -3   6  13       42.64       38.79      2.55 o 
  -2   6  13       22.85       23.77      2.04 o 
  -1   6  13        0.34        1.36      0.62 o 
   0   6  13       47.27       44.00      1.98 o 
   1   6  13      120.99      117.65      3.35 o 
   2   6  13       86.02       86.04      3.87 o 
   3   6  13        0.07        0.34      1.02 o 
  -4   7  13        4.28        4.85      1.26 o 
  -3   7  13       12.82       14.09      1.74 o 
  -2   7  13       87.97       85.87      3.56 o 
  -1   7  13        4.43        2.51      0.97 o 
   0   7  13       53.27       47.26      3.40 o 
   1   7  13       13.16       14.95      1.39 o 
   2   7  13       20.30       25.40      3.37 o 
  -3   8  13       11.67       13.96      2.58 o 
  -2   8  13       17.26       17.08      1.88 o 
  -1   8  13       25.55       23.83      2.06 o 
   0   8  13        0.00       -0.03      0.98 o 
   1   8  13        0.91        0.26      0.61 o 
   2   8  13       27.20       27.72      2.98 o 
  -3   9  13        1.52        1.59      1.27 o 
  -2   9  13        0.08        1.16      1.04 o 
  -1   9  13       22.44       19.53      1.93 o 
   0   9  13        0.12        0.20      0.62 o 
   1   9  13        5.10        7.21      1.10 o 
   2   9  13        3.15        7.79      1.61 o 
  -3  10  13        7.05        8.25      2.29 o 
  -2  10  13        7.45        7.42      1.41 o 
  -1  10  13       22.63       22.68      2.72 o 
   0  10  13        4.51        4.76      0.97 o 
   1  10  13       27.82       28.51      2.97 o 
   2  10  13        7.39       10.60      2.12 o 
  -3  11  13       28.39       31.56      3.79 o 
  -2  11  13        1.44        0.72      0.87 o 
  -1  11  13       24.13       24.57      2.52 o 
   0  11  13        1.59        3.46      0.94 o 
   1  11  13        0.21        1.20      0.96 o 
  -2  12  13        2.23        3.33      1.20 o 
  -1  12  13        2.83        3.13      2.36 o 
   0  12  13       44.07       40.87      2.32 o 
   1  12  13        3.20        2.71      0.92 o 
  -2  13  13        3.69        2.09      1.10 o 
  -1  13  13        0.63        2.57      1.37 o 
   0  13  13        0.22        0.25      0.80 o 
  -4   0  14        9.86        9.96      2.27 o 
  -3   0  14       16.48       16.05      2.56 o 
  -2   0  14        7.42        7.37      1.85 o 
  -1   0  14      200.18      194.48      5.21 o 
   0   0  14      103.31      107.45      5.71 o 
   1   0  14       10.57        8.97      2.09 o 
   2   0  14      109.15      123.46      6.72 o 
  -4   1  14        0.75        1.05      0.87 o 
  -3   1  14        3.47        6.48      1.90 o 
  -2   1  14       13.64       14.78      1.63 o 
  -1   1  14        0.88        2.61      0.74 o 
   0   1  14       33.80       31.49      2.29 o 
   1   1  14        5.29        4.96      1.20 o 
   2   1  14        1.69        2.08      0.94 o 
  -4   2  14        2.06        5.22      1.33 o 
  -3   2  14        0.21        0.60      0.81 o 
  -2   2  14       11.95       13.72      2.14 o 
  -1   2  14       91.85       94.29      4.49 o 
   0   2  14       46.96       51.38      2.74 o 
   1   2  14        0.47        1.61      0.91 o 
   2   2  14        5.21        8.25      1.57 o 
  -4   3  14        0.02       -0.37      0.82 o 
  -3   3  14       12.05       11.93      1.73 o 
  -2   3  14       40.88       41.37      2.38 o 
  -1   3  14        0.00        0.12      0.53 o 
   0   3  14       33.55       37.76      1.87 o 
   1   3  14      219.10      212.13      6.36 o 
   2   3  14        2.07        1.91      1.03 o 
  -4   4  14        0.04        1.82      1.99 o 
  -3   4  14        0.57        2.51      1.36 o 
  -2   4  14        0.19        0.75      0.81 o 
  -1   4  14        4.54        4.03      0.81 o 
   0   4  14       22.07       24.14      1.81 o 
   1   4  14        0.00        0.39      0.79 o 
   2   4  14        1.08        1.08      0.88 o 
  -4   5  14        0.02        0.87      1.14 o 
  -3   5  14        5.12        3.82      2.39 o 
  -2   5  14       22.50       19.76      1.94 o 
  -1   5  14       33.86       29.82      2.44 o 
   0   5  14       58.04       51.99      2.34 o 
   1   5  14       29.88       27.07      2.32 o 
   2   5  14        0.97        1.79      1.25 o 
  -3   6  14        6.66        8.98      1.52 o 
  -2   6  14        5.77        8.92      1.52 o 
  -1   6  14        4.73        6.33      1.29 o 
   0   6  14        0.00        0.15      0.55 o 
   1   6  14        0.00        1.10      0.63 o 
   2   6  14        1.16        1.66      1.34 o 
  -3   7  14        6.55       11.62      2.40 o 
  -2   7  14        6.35        4.79      1.26 o 
  -1   7  14        8.95        8.11      2.10 o 
   0   7  14       14.67       11.76      1.29 o 
   1   7  14        0.04       -0.33      0.58 o 
   2   7  14       22.23       20.04      2.29 o 
  -3   8  14        0.06       -1.13      1.17 o 
  -2   8  14        3.34        6.20      1.39 o 
  -1   8  14       13.57       11.22      1.60 o 
   0   8  14       26.55       27.55      1.82 o 
   1   8  14       16.67       17.84      1.57 o 
   2   8  14       27.03       30.80      3.79 o 
  -3   9  14        1.52        2.20      1.57 o 
  -2   9  14        0.60        1.77      1.00 o 
  -1   9  14        1.51        3.38      1.08 o 
   0   9  14        0.09        0.98      0.69 o 
   1   9  14       14.64       17.62      1.57 o 
  -2  10  14        0.03        0.61      0.95 o 
  -1  10  14        0.56        0.92      1.18 o 
   0  10  14        8.74       11.07      1.32 o 
   1  10  14        4.28        6.07      1.12 o 
  -2  11  14        1.61        2.60      1.65 o 
  -1  11  14        3.31        5.20      1.30 o 
   0  11  14        5.10        5.11      1.27 o 
  -1  12  14        1.53        2.07      1.09 o 
   0  12  14        0.50        1.73      0.88 o 
  -3   1  15        5.69        7.39      1.36 o 
  -2   1  15       18.29       22.46      2.65 o 
  -1   1  15        9.97       12.53      1.24 o 
   0   1  15        8.83       11.52      1.58 o 
   1   1  15        0.64        1.88      0.91 o 
   2   1  15       10.97       11.34      1.78 o 
  -3   2  15        3.95        7.13      1.40 o 
  -2   2  15        0.94        1.57      1.08 o 
  -1   2  15       21.19       22.32      1.54 o 
   0   2  15        2.13        4.07      1.14 o 
   1   2  15        6.85        7.96      1.43 o 
   2   2  15        1.42        1.19      0.85 o 
  -3   3  15        2.74        4.66      1.24 o 
  -2   3  15        2.73        6.66      1.81 o 
  -1   3  15        4.12        4.40      0.83 o 
   0   3  15        1.75        2.61      1.00 o 
   1   3  15        0.20        3.55      1.00 o 
   2   3  15        2.89        4.50      1.33 o 
  -3   4  15        3.80        6.86      1.38 o 
  -2   4  15       17.61       21.13      2.88 o 
  -1   4  15        9.96       11.71      1.68 o 
   0   4  15       19.65       18.63      1.96 o 
   1   4  15        2.61        5.30      1.73 o 
   2   4  15        0.18        1.35      1.03 o 
  -3   5  15        0.15        0.52      1.37 o 
  -2   5  15        6.82       11.08      2.31 o 
  -1   5  15        9.24       13.30      3.11 o 
   0   5  15        4.50        5.52      0.92 o 
   1   5  15        5.44        4.91      1.50 o 
  -3   6  15        0.15        2.93      1.49 o 
  -2   6  15        0.02       -1.29      1.75 o 
  -1   6  15        2.67        5.19      2.41 o 
   0   6  15        8.68        9.18      1.18 o 
   1   6  15        7.65        6.22      2.77 o 
  -3   7  15        3.82        6.90      2.15 o 
  -2   7  15       21.66       25.62      2.32 o 
  -1   7  15        2.17        1.40      0.95 o 
   0   7  15        3.74        5.00      0.93 o 
   1   7  15        8.90       11.11      1.72 o 
  -2   8  15        0.21        0.92      0.98 o 
  -1   8  15        2.65        1.48      0.98 o 
   0   8  15        4.72        8.27      1.13 o 
   1   8  15       10.87       17.29      1.62 o 
  -2   9  15        0.00        0.73      1.04 o 
  -1   9  15        6.87        7.37      1.48 o 
   0   9  15        1.29        3.20      0.92 o 
  -1  10  15        2.22        2.49      1.44 o 
   0  10  15        7.80       11.19      1.37 o 
  -3   0  16       51.15       91.16      5.46 o 
  -2   0  16        9.02       15.96      2.54 o 
  -1   0  16        0.20        0.68      1.10 o 
   0   0  16       75.47       93.27      5.59 o 
   1   0  16        0.06        1.59      1.45 o 
  -3   1  16        4.52        9.49      2.19 o 
  -2   1  16        0.38        1.94      1.31 o 
  -1   1  16        3.50        3.11      0.97 o 
   0   1  16        2.19        1.96      0.94 o 
   1   1  16        0.05        2.87      1.06 o 
  -3   2  16        6.11        8.35      1.88 o 
  -2   2  16        0.53        1.73      1.24 o 
  -1   2  16       14.99       26.21      3.29 o 
   0   2  16        0.04       -0.07      0.77 o 
   1   2  16        0.67        1.94      1.55 o 
  -2   3  16        1.86        6.74      1.87 o 
  -1   3  16        1.04        2.56      1.01 o 
   0   3  16        0.00        0.42      1.14 o 
   1   3  16        2.23        5.54      1.31 o 
  -2   4  16        9.58       16.76      2.83 o 
  -1   4  16        9.86       12.43      1.62 o 
   0   4  16        2.36        5.11      1.24 o 
   1   4  16        3.47        7.00      1.48 o 
  -2   5  16       12.02       15.33      2.65 o 
  -1   5  16       21.78       28.48      3.09 o 
   0   5  16        0.65        1.95      2.29 o 
  -2   6  16        5.77       10.65      2.27 o 
  -1   6  16        1.37        2.79      1.02 o 
   0   6  16        2.83        4.71      0.89 o 
  -1   7  16        0.66        1.42      1.39 o 
   0   7  16        6.04        9.56      1.27 o 
  -1   1  17        3.04        4.71      1.76 o 
   0   1  17        6.66        9.99      1.61 o 
  -1   2  17        0.18        1.28      1.34 o 
  -1   3  17        0.07        1.03      1.24 o 
                                                 
